# Supplementary material for: Mechanisms of AGE-induced VSMC phenotypic switching and macrophage modulation in human abdominal aortic aneurysms
Source: Exp Biol Med (Maywood). 2025 Aug 7;250:10527. doi: 10.3389/ebm.2025.10527 (PMC12367564; doi:10.3389/ebm.2025.10527)
Supplement: Supplementary file 1 [file Table1.csv]

	logFC	logCPM	LR	PValue	FDR	change
SERPINE1	3.979409135	10.35779989	131.6554448	1.78E-30	2.47E-26	UP
THBS1	5.258814594	10.21887925	129.3000023	5.83E-30	4.05E-26	UP
SIK1	3.228759038	8.472721606	82.64249712	9.83E-20	4.55E-16	UP
HLA-DPA1	2.77126186	7.418517104	76.30350922	2.43E-18	8.44E-15	UP
BHLHE40	2.567064681	6.855733986	75.2826859	4.08E-18	1.13E-14	UP
PTPN1	2.258164622	7.486292767	66.59790998	3.33E-16	7.70E-13	UP
SGK1	2.839531887	7.719409701	64.70112688	8.72E-16	1.73E-12	UP
HLA-DRB1	2.988977329	8.821407461	63.14484703	1.92E-15	3.33E-12	UP
SRGN	2.816585039	8.274761396	62.47331381	2.70E-15	4.16E-12	UP
MT2A	3.6626025	11.18584357	61.66122497	4.08E-15	5.66E-12	UP
KDM6B	2.585926733	7.434054594	61.32708649	4.83E-15	6.10E-12	UP
SLC16A3	1.738627824	6.817289095	57.86317306	2.81E-14	3.25E-11	UP
PIM1	2.35488093	7.52446371	57.51895684	3.35E-14	3.57E-11	UP
IER3	2.544665712	7.772325967	55.86882236	7.75E-14	7.68E-11	UP
MEDAG	2.354457946	7.653767558	55.20326235	1.09E-13	1.01E-10	UP
GADD45B	2.995194662	9.346084605	55.00315009	1.20E-13	1.04E-10	UP
CD74	3.254392759	9.727382961	54.48756575	1.56E-13	1.28E-10	UP
LUM	4.453992125	9.19347418	53.18428743	3.04E-13	2.34E-10	UP
TGFB1	1.606359085	7.091736164	52.98949876	3.35E-13	2.45E-10	UP
CEBPB	1.983825799	8.050708371	52.73515688	3.82E-13	2.65E-10	UP
TIMP1	2.518536973	8.765782542	52.30549714	4.75E-13	3.14E-10	UP
SLC7A5	2.071701119	6.791486704	51.99837118	5.55E-13	3.50E-10	UP
EMP1	2.647422706	8.319173929	51.35908636	7.69E-13	4.64E-10	UP
IL1R1	1.87197197	6.993658781	50.75598457	1.05E-12	6.05E-10	UP
COL1A2	3.319147622	11.04528326	50.38270134	1.27E-12	6.78E-10	UP
CRISPLD2	3.906267882	8.886489271	50.37417846	1.27E-12	6.78E-10	UP
SPHK1	1.924032381	6.878554702	49.58829385	1.90E-12	9.75E-10	UP
CD44	2.086467434	8.336030973	48.67265005	3.02E-12	1.50E-09	UP
SOCS3	3.053912191	9.494643688	47.86985373	4.55E-12	2.18E-09	UP
HLA-DRA	2.43305696	8.022644082	47.72125561	4.91E-12	2.27E-09	UP
C1QB	2.452862735	7.432988238	47.47033591	5.58E-12	2.50E-09	UP
ETS1	2.176611848	7.217753703	46.47077671	9.30E-12	4.03E-09	UP
NFKBIA	2.956825563	8.903923306	45.89493647	1.25E-11	5.25E-09	UP
IL6	4.113472285	8.387007356	45.25054825	1.73E-11	7.08E-09	UP
RUNX1	1.777400975	6.954134564	44.00190448	3.28E-11	1.30E-08	UP
ENO1	1.880320696	7.187527729	43.32038902	4.65E-11	1.79E-08	UP
ADAMTS4	4.097334095	8.983541832	43.1600133	5.04E-11	1.89E-08	UP
COL1A1	4.064754223	10.11987741	42.62754661	6.62E-11	2.42E-08	UP
IGKC	5.527092888	14.00480267	42.24263183	8.06E-11	2.87E-08	UP
NAMPT	3.031403514	8.30278697	42.17157001	8.36E-11	2.90E-08	UP
HIF1A	1.788536833	7.332211149	42.04106908	8.94E-11	3.03E-08	UP
SAT1	2.686025741	8.067841362	41.87006153	9.75E-11	3.22E-08	UP
DCN	3.942289353	9.002506052	41.48810827	1.19E-10	3.83E-08	UP
TNFAIP3	2.856199419	7.741750669	39.78777537	2.83E-10	8.93E-08	UP
MCL1	2.324231451	9.113573334	39.46768504	3.34E-10	1.03E-07	UP
LIF	2.757113008	7.667693198	39.34815027	3.55E-10	1.07E-07	UP
SH3BGRL3	1.60165613	7.27172818	39.08717724	4.05E-10	1.20E-07	UP
PLEC	1.629748879	8.659458592	38.94327968	4.36E-10	1.26E-07	UP
VEGFA	1.885399401	7.205797124	38.57843359	5.26E-10	1.49E-07	UP
IGFBP7	1.583898155	11.20980682	38.42939485	5.68E-10	1.58E-07	UP
CCNL1	1.841024107	7.424154555	38.06504597	6.84E-10	1.83E-07	UP
MYC	2.500220475	8.970729885	38.06040028	6.86E-10	1.83E-07	UP
CCL2	3.199414399	9.596801306	37.96935691	7.19E-10	1.88E-07	UP
IGHG1	5.168492547	13.77527028	37.88686524	7.50E-10	1.93E-07	UP
COL3A1	3.158879267	9.376097166	37.69157533	8.29E-10	2.09E-07	UP
S100A10	1.814487417	7.570666423	37.64033002	8.51E-10	2.11E-07	UP
MT1A	3.141879824	8.892077946	37.60147298	8.68E-10	2.11E-07	UP
MARCKS	2.187027338	7.697317434	37.53839186	8.96E-10	2.14E-07	UP
CFH	1.717500055	6.920674528	37.29038529	1.02E-09	2.28E-07	UP
ARRDC3	1.627129123	6.682503131	37.28129868	1.02E-09	2.28E-07	UP
IGHG3	5.216146064	12.88616915	37.27865403	1.02E-09	2.28E-07	UP
PDLIM4	1.475190878	7.011407414	37.26541859	1.03E-09	2.28E-07	UP
IGHG2	5.044996732	13.84813568	37.26121527	1.03E-09	2.28E-07	UP
C1S	2.311360295	8.030931856	37.14220284	1.10E-09	2.38E-07	UP
FHL2	1.88088185	7.113768741	36.98794666	1.19E-09	2.54E-07	UP
SOD2	2.600376644	8.87444928	36.88795574	1.25E-09	2.63E-07	UP
ATP1B3	2.780537816	7.829189635	36.80744049	1.30E-09	2.70E-07	UP
SFRP2	3.644483719	8.766804218	36.69743903	1.38E-09	2.82E-07	UP
IGHG4	5.004340244	14.05087108	36.41921569	1.59E-09	3.18E-07	UP
MMP19	1.535160703	6.893047883	36.40252468	1.60E-09	3.18E-07	UP
COL4A1	1.718305612	9.233665738	36.34879513	1.65E-09	3.20E-07	UP
PCOLCE	1.698737757	6.9511822	36.33808551	1.66E-09	3.20E-07	UP
SBNO2	1.708810246	6.984926112	36.22087245	1.76E-09	3.35E-07	UP
H3-3B	2.143038463	9.25524984	35.88195269	2.10E-09	3.93E-07	UP
FNIP2	1.480672053	6.976096687	35.71187748	2.29E-09	4.23E-07	UP
APOE	2.588430382	7.035927187	35.6005764	2.42E-09	4.42E-07	UP
HIPK3	1.942377424	6.867126985	35.3810473	2.71E-09	4.89E-07	UP
ATP13A3	1.458076383	6.835554761	35.15069028	3.05E-09	5.43E-07	UP
MIDN	1.795687094	7.968676937	35.05608259	3.20E-09	5.63E-07	UP
S100A9	3.560774037	8.053030763	34.32038396	4.67E-09	8.11E-07	UP
ANXA2	2.01518547	8.404039709	34.26169815	4.82E-09	8.25E-07	UP
GNL3	1.624910841	6.768129158	34.01375876	5.47E-09	9.26E-07	UP
C1QC	1.783888826	6.953467794	33.69779226	6.44E-09	1.08E-06	UP
CXCL2	2.686730635	7.472977191	33.39305142	7.53E-09	1.24E-06	UP
CXCR4	1.884955943	7.147990749	33.21148273	8.27E-09	1.35E-06	UP
IGHA1	4.726966261	10.28010968	33.11365058	8.69E-09	1.40E-06	UP
HLA-DPB1	1.709779427	7.218315234	32.97478504	9.34E-09	1.49E-06	UP
CHSY1	1.444011863	7.105351509	32.88591638	9.77E-09	1.54E-06	UP
TAGLN2	1.994152428	8.617987569	32.39099754	1.26E-08	1.97E-06	UP
ICAM1	2.221971828	6.893652862	32.34414538	1.29E-08	1.99E-06	UP
SLC39A14	1.363873308	6.74234628	32.31041356	1.31E-08	2.00E-06	UP
ELL2	2.164096371	8.133935624	31.94282165	1.59E-08	2.40E-06	UP
COL5A1	2.394982709	8.101042081	31.87507174	1.64E-08	2.45E-06	UP
FN1	2.026577833	9.454238788	31.81731431	1.69E-08	2.50E-06	UP
NIBAN2	1.434966354	6.941700657	31.67656908	1.82E-08	2.66E-06	UP
STK17B	1.803156385	6.577917859	31.65729648	1.84E-08	2.66E-06	UP
CTSZ	1.688823468	7.593751904	31.32465868	2.18E-08	3.10E-06	UP
CSNK1E	1.56426822	7.046899064	31.31608325	2.19E-08	3.10E-06	UP
IGFBP4	2.92448219	9.198295729	31.17664373	2.36E-08	3.28E-06	UP
MAT2A	1.707866145	8.044228297	31.15374447	2.38E-08	3.28E-06	UP
HLA-C	2.073681234	8.354645677	31.12412156	2.42E-08	3.28E-06	UP
LRRC32	2.047519084	7.111171995	31.11132256	2.44E-08	3.28E-06	UP
FOSL1	1.567733947	6.85761605	31.11029298	2.44E-08	3.28E-06	UP
LGALS3BP	1.348486643	7.097017608	31.04703237	2.52E-08	3.36E-06	UP
RNASE1	2.410264484	7.52289932	30.90522951	2.71E-08	3.56E-06	UP
LAPTM5	1.629687987	6.966605266	30.90099667	2.72E-08	3.56E-06	UP
RGS1	2.060631167	7.088593909	30.87988236	2.75E-08	3.56E-06	UP
H2AC19	1.788182945	7.418787535	30.65698905	3.08E-08	3.96E-06	UP
MYL12A	1.543760609	7.619720857	30.60923465	3.16E-08	4.02E-06	UP
RPLP0	1.99319227	8.620251134	30.58647455	3.19E-08	4.03E-06	UP
MT1X	2.938465438	9.321655297	30.54009198	3.27E-08	4.09E-06	UP
HIC1	1.540683005	6.974820507	30.51640407	3.31E-08	4.10E-06	UP
PNP	2.533137458	7.618193576	30.17865243	3.94E-08	4.84E-06	UP
CTSD	1.479599388	8.196306216	29.83451443	4.71E-08	5.73E-06	UP
CCDC80	2.044124107	7.159344277	29.7740403	4.85E-08	5.86E-06	UP
JUNB	2.246619833	10.63760132	29.72622348	4.98E-08	5.95E-06	UP
RBM3	1.76537089	7.317701905	29.69102186	5.07E-08	6.01E-06	UP
C1R	1.8749148	7.885515689	29.45582567	5.72E-08	6.73E-06	UP
COL6A3	2.029109762	7.641322047	29.3179847	6.14E-08	7.16E-06	UP
PIM3	1.957637717	7.278732499	29.12658036	6.78E-08	7.81E-06	UP
ITGAV	1.367711162	7.242198431	29.1173318	6.81E-08	7.81E-06	UP
JCHAIN	2.868808402	7.662648986	29.08713718	6.92E-08	7.87E-06	UP
ARHGDIA	1.519172565	7.481339184	28.94791679	7.44E-08	8.39E-06	UP
C3	3.187952204	8.198537297	28.89806294	7.63E-08	8.54E-06	UP
COTL1	1.541222171	6.436789963	28.65082462	8.67E-08	9.62E-06	UP
C1QA	1.643397357	6.780074012	28.60915402	8.86E-08	9.68E-06	UP
LYZ	1.85428298	7.150523864	28.60459688	8.88E-08	9.68E-06	UP
THY1	2.302980649	7.57165422	28.59311347	8.93E-08	9.68E-06	UP
F3	2.525862097	7.067210754	28.50307479	9.35E-08	1.01E-05	UP
CTSB	2.108524864	8.150895778	28.4493329	9.62E-08	1.02E-05	UP
PLAU	1.925393829	6.478622064	28.43734495	9.68E-08	1.02E-05	UP
NR4A3	1.382577691	6.958816105	28.42894291	9.72E-08	1.02E-05	UP
NNMT	2.044937579	9.158149169	28.35850455	1.01E-07	1.05E-05	UP
MT1M	2.39371267	9.2352501	28.31897834	1.03E-07	1.07E-05	UP
IL6ST	1.710114327	7.59097906	28.29057183	1.04E-07	1.07E-05	UP
CTSL	1.857728465	7.176087467	28.20441536	1.09E-07	1.11E-05	UP
ZFP36L2	1.820470541	8.130846109	28.17470788	1.11E-07	1.12E-05	UP
PPIB	1.813085825	8.109491141	27.97675183	1.23E-07	1.23E-05	UP
ADAMTS9	2.6051172	7.954932244	27.89860245	1.28E-07	1.27E-05	UP
DUSP5	1.649359708	6.71495394	27.88778972	1.29E-07	1.27E-05	UP
ARPC2	1.583440919	7.409064559	27.86204226	1.30E-07	1.28E-05	UP
ZMIZ1	1.37121112	6.415308746	27.59891058	1.49E-07	1.46E-05	UP
RPS2	2.13852978	9.023029469	27.56871595	1.52E-07	1.47E-05	UP
XBP1	2.227894157	7.813762694	27.48097781	1.59E-07	1.53E-05	UP
PTTG1IP	1.627847073	7.388436555	27.39737023	1.66E-07	1.59E-05	UP
LRRFIP1	1.60129497	7.408361138	27.36365324	1.69E-07	1.60E-05	UP
CALU	1.431167089	7.133140848	27.31895044	1.73E-07	1.63E-05	UP
MSN	1.735627298	7.75453303	27.26981534	1.77E-07	1.66E-05	UP
COMP	3.872278659	8.648371339	27.16529851	1.87E-07	1.74E-05	UP
EIF4G1	1.481101468	7.122837218	27.09630022	1.94E-07	1.79E-05	UP
LY6E	1.32360979	6.688875344	26.94623077	2.09E-07	1.92E-05	UP
MAP2K3	1.477962512	7.553756535	26.85635282	2.19E-07	2.00E-05	UP
APOLD1	2.629160828	7.938878806	26.79874473	2.26E-07	2.05E-05	UP
RAB31	1.355670541	6.573640699	26.56215894	2.55E-07	2.30E-05	UP
EIF4A1	1.889323292	8.310721935	26.47605138	2.67E-07	2.39E-05	UP
BST2	1.712110414	6.588833326	26.40808836	2.76E-07	2.46E-05	UP
TNFAIP2	1.556095237	6.982472377	26.1099064	3.23E-07	2.85E-05	UP
PHLDA1	1.594437106	7.150663442	26.08149	3.27E-07	2.87E-05	UP
IL4R	1.547362897	6.748926483	25.86006503	3.67E-07	3.20E-05	UP
MAP4K4	1.295589499	6.483687162	25.82655934	3.74E-07	3.24E-05	UP
TMSB4X	1.361800682	10.7742078	25.7230574	3.94E-07	3.40E-05	UP
IL32	1.61383057	6.713668914	25.64746666	4.10E-07	3.51E-05	UP
CYBA	1.878403003	7.006579042	25.56526126	4.28E-07	3.64E-05	UP
TGIF1	1.252255791	6.139004615	25.51752077	4.38E-07	3.71E-05	UP
AXL	1.519974272	7.593216417	25.49217137	4.44E-07	3.74E-05	UP
PDGFRB	1.892494599	7.602893355	25.3840782	4.70E-07	3.93E-05	UP
DDIT4	1.757113761	7.645889775	25.26040571	5.01E-07	4.14E-05	UP
PMP22	1.537872808	7.233841341	25.2599041	5.01E-07	4.14E-05	UP
YWHAZ	1.513674376	7.804389714	25.23570415	5.07E-07	4.17E-05	UP
CSNK1D	1.460729294	7.015561523	25.21128728	5.14E-07	4.19E-05	UP
KLF9	1.28723381	7.36921026	24.80661465	6.34E-07	5.14E-05	UP
TRIB1	1.645888862	6.992918585	24.73984614	6.56E-07	5.29E-05	UP
C1QTNF1	1.943123858	7.686812868	24.59746979	7.06E-07	5.67E-05	UP
SFRP4	2.740096033	7.536819453	24.43074	7.70E-07	6.14E-05	UP
KLF4	1.524419228	7.523426731	24.35285399	8.02E-07	6.36E-05	UP
SLC3A2	1.296334789	6.843083424	24.23513983	8.53E-07	6.72E-05	UP
PPIF	2.397734116	7.198419261	24.20759838	8.65E-07	6.78E-05	UP
TYMP	1.357125178	6.424171467	24.1651412	8.84E-07	6.86E-05	UP
CD163	1.858275431	6.988840054	24.08861119	9.20E-07	7.09E-05	UP
JAK3	1.324155316	6.394786865	23.88279144	1.02E-06	7.85E-05	UP
LBH	1.861354094	7.508285657	23.85634787	1.04E-06	7.91E-05	UP
SULF2	1.715179254	6.922057235	23.69679721	1.13E-06	8.55E-05	UP
IGLL5	3.468114764	9.720011748	23.66130241	1.15E-06	8.66E-05	UP
CTTN	1.22457182	7.236038832	23.53248335	1.23E-06	9.21E-05	UP
INSIG1	1.264288756	6.435801751	23.49787002	1.25E-06	9.28E-05	UP
UBE2I	1.169570271	6.8026819	23.49727283	1.25E-06	9.28E-05	UP
HNRNPAB	1.415794357	7.197285905	23.46663196	1.27E-06	9.38E-05	UP
OLFML2B	1.447613457	7.010950104	23.35494878	1.35E-06	9.89E-05	UP
TMEM88	1.380206596	6.713920576	23.31066412	1.38E-06	0.000100668	UP
C5AR1	1.19179501	6.594500377	23.30073979	1.39E-06	0.000100668	UP
COL15A1	1.529610903	7.02715737	23.25760176	1.42E-06	0.000101556	UP
CYP1B1	1.734477279	6.761855049	23.25439859	1.42E-06	0.000101556	UP
DKK3	1.311503332	7.150056056	23.23948676	1.43E-06	0.000101556	UP
SELENOP	1.670919224	7.330519301	23.236685	1.43E-06	0.000101556	UP
ARFGAP3	1.255985299	6.768869641	23.23414026	1.43E-06	0.000101556	UP
ATP1B1	1.09454061	6.940580026	23.21019408	1.45E-06	0.000102307	UP
HLA-B	1.707071731	10.15896256	23.20043443	1.46E-06	0.000102308	UP
SMURF1	1.253347535	6.325079351	23.11859984	1.52E-06	0.000106219	UP
SEC63	1.322582232	6.771819768	23.10254067	1.54E-06	0.000106574	UP
SORBS3	1.346692359	7.166205287	22.89474997	1.71E-06	0.000118148	UP
TUBB6	1.571714586	7.930738288	22.81207265	1.79E-06	0.000122731	UP
PLEKHG2	1.386212314	6.611604817	22.77530672	1.82E-06	0.000124485	UP
MAPKAPK2	1.486671124	7.719096602	22.61648944	1.98E-06	0.000134548	UP
ATF4	1.410779837	8.621584646	22.58880709	2.01E-06	0.000135835	UP
RPL36A	1.697250804	8.0859035	22.57294941	2.02E-06	0.000136296	UP
ABL2	1.302645177	6.483965713	22.54009531	2.06E-06	0.000137977	UP
NDRG1	1.704918567	7.632465379	22.4971454	2.10E-06	0.000140419	UP
S100A8	2.299543838	7.398760362	22.46377493	2.14E-06	0.000142196	UP
CDV3	1.314061577	7.107747334	22.44725528	2.16E-06	0.000142741	UP
TM4SF1	2.215106779	7.514399799	22.40029442	2.21E-06	0.000145581	UP
TPM4	1.750212162	8.787266147	22.31663975	2.31E-06	0.000151345	UP
PABPC1	1.780332608	9.014592673	22.2875309	2.35E-06	0.000152422	UP
LDHA	1.842807673	8.368679904	22.20160875	2.45E-06	0.000158447	UP
THBS2	1.8358542	7.949589201	22.15215851	2.52E-06	0.000161828	UP
RNF149	1.233144801	7.027214073	22.07946678	2.62E-06	0.000166084	UP
IFITM3	1.978493945	9.568597677	22.07584943	2.62E-06	0.000166084	UP
TMSB10	1.994601909	8.74081712	22.02614039	2.69E-06	0.000169666	UP
P4HB	1.467396265	7.589453725	22.00478525	2.72E-06	0.000170788	UP
ARPC1B	1.508228547	7.109734086	21.92940398	2.83E-06	0.00017683	UP
FCER1G	1.152291238	6.562789944	21.91246609	2.85E-06	0.000177597	UP
CCDC47	1.191101648	7.548908264	21.88772182	2.89E-06	0.000179099	UP
CEBPD	1.998429504	8.685693456	21.79156454	3.04E-06	0.000187466	UP
FNDC1	2.308833853	7.133654059	21.73473221	3.13E-06	0.000192248	UP
HLA-A	1.574663397	9.139998713	21.70516548	3.18E-06	0.000194374	UP
TRIO	1.083050953	7.30739193	21.47441502	3.59E-06	0.000218263	UP
STAT3	1.38921293	7.646710616	21.46400702	3.61E-06	0.000218492	UP
LRRC59	1.29227014	6.295700781	21.36497438	3.80E-06	0.000229074	UP
SERPINH1	1.212720582	7.65146311	21.32205508	3.88E-06	0.000233246	UP
SFPQ	1.76283686	8.44335509	21.27505134	3.98E-06	0.00023621	UP
YPEL5	1.142712972	7.06862046	21.23099367	4.07E-06	0.00024043	UP
RPS18	1.709490072	9.524671717	21.19950397	4.14E-06	0.000243378	UP
S100A11	1.427251194	7.774520437	21.09713926	4.37E-06	0.000255648	UP
OS9	1.336811986	7.150710429	21.0624316	4.45E-06	0.000259227	UP
MYADM	1.551244036	8.709627611	21.02374328	4.54E-06	0.000263407	UP
HSPA5	1.196278965	7.21154993	20.99387101	4.61E-06	0.00026623	UP
CD59	1.91601223	8.33595521	20.9873566	4.62E-06	0.00026623	UP
SSR4	2.166638321	7.986608768	20.90457149	4.83E-06	0.000276533	UP
BACE2	1.116118806	6.636181337	20.89878136	4.84E-06	0.000276533	UP
B4GALT1	1.439240249	7.165256982	20.84022894	4.99E-06	0.000282592	UP
KLF10	1.09631454	6.673157689	20.83670151	5.00E-06	0.000282592	UP
C1QTNF5	1.333914755	6.674870067	20.82817129	5.02E-06	0.000282592	UP
STAB1	1.481551615	6.745038563	20.8259948	5.03E-06	0.000282592	UP
SF1	1.279565844	7.024743543	20.81531201	5.06E-06	0.000283027	UP
RGS16	1.423208112	7.09386134	20.75904685	5.21E-06	0.000289406	UP
EIF5A	1.589595832	7.891279384	20.75724761	5.21E-06	0.000289406	UP
NR4A2	1.11921349	6.838669038	20.74681709	5.24E-06	0.000289827	UP
RASSF1	1.052586035	6.530682084	20.64562161	5.53E-06	0.000303141	UP
RPL36	1.658022321	8.333562654	20.59782322	5.67E-06	0.00030958	UP
B4GALT5	1.221338842	6.737147857	20.56254858	5.77E-06	0.000314101	UP
TSC22D3	1.790939569	8.331567128	20.54627846	5.82E-06	0.000315545	UP
MZB1	2.540211635	7.177485194	20.5365318	5.85E-06	0.000315921	UP
NR4A1	2.253740943	9.776377433	20.51252249	5.92E-06	0.000317999	UP
PDGFA	1.211110599	6.302611684	20.50914403	5.93E-06	0.000317999	UP
MTCH1	1.119737069	7.166244706	20.47725168	6.03E-06	0.000322099	UP
ARF1	1.481168583	8.123430951	20.45860457	6.09E-06	0.000324006	UP
MMP14	1.134566551	6.784427573	20.42281598	6.21E-06	0.000328862	UP
PTMA	1.539028948	9.228524522	20.29518816	6.64E-06	0.000350207	UP
ATP6V0C	1.262744223	6.99004238	20.26253327	6.75E-06	0.000354886	UP
FUS	1.365123813	7.966126923	20.20991623	6.94E-06	0.000363406	UP
HNRNPA0	1.143198024	7.14857595	20.12219568	7.26E-06	0.000379029	UP
RPL37	1.593905824	9.075946357	20.08836938	7.39E-06	0.000384348	UP
MYH9	1.147232559	10.01857312	20.04648767	7.56E-06	0.000391392	UP
ANKLE2	1.145704325	6.880843217	20.01583637	7.68E-06	0.000396237	UP
CDC42SE1	1.435084399	6.929885054	20.00006525	7.74E-06	0.000398039	UP
TAMALIN	1.492408158	6.629911275	19.95904078	7.91E-06	0.000404103	UP
HDLBP	1.248326879	7.426672955	19.95704561	7.92E-06	0.000404103	UP
POSTN	1.522977703	6.980058528	19.92135209	8.07E-06	0.00041021	UP
ANGPTL4	1.44661601	6.963492373	19.87850505	8.25E-06	0.000417976	UP
AKAP12	1.619968111	7.027210587	19.84561597	8.40E-06	0.000423683	UP
PABPC4	1.432958292	7.078041825	19.80943114	8.56E-06	0.000428797	UP
LITAF	1.305413729	7.081825782	19.8088289	8.56E-06	0.000428797	UP
HNRNPDL	1.233416439	7.796339903	19.78836541	8.65E-06	0.000431854	UP
COL18A1	1.606491025	7.858103233	19.77834724	8.70E-06	0.000432567	UP
SLC19A2	1.446064264	7.04956969	19.74629235	8.84E-06	0.000438312	UP
SUMO3	1.380770685	6.436880249	19.66491253	9.23E-06	0.000455753	UP
COPE	1.116650667	6.543082258	19.63977181	9.35E-06	0.000460152	UP
CFL1	1.621677269	9.093339857	19.62795296	9.41E-06	0.000461371	UP
CD63	1.539062017	9.026458254	19.55929584	9.75E-06	0.000476568	UP
PPIAL4A	1.284332718	7.158178375	19.52143775	9.95E-06	0.000484401	UP
LASP1	1.153559072	7.158246325	19.48010286	1.02E-05	0.000493266	UP
SARS1	1.059170267	6.533599402	19.45652828	1.03E-05	0.000497652	UP
SKIL	1.442592615	6.99170362	19.38502246	1.07E-05	0.000514006	UP
MICAL2	1.064475346	7.060447816	19.37984734	1.07E-05	0.000514006	UP
RPS17	1.561182595	9.211750889	19.37491708	1.07E-05	0.000514006	UP
HLA-E	1.897825291	8.478190447	19.31440225	1.11E-05	0.000527752	UP
MPZL1	1.205914525	6.803235893	19.3113942	1.11E-05	0.000527752	UP
CTNNB1	1.487805735	7.818583256	19.24587424	1.15E-05	0.000542462	UP
PEAK1	1.105310858	6.784599412	19.20304198	1.18E-05	0.00055289	UP
MT1HL1	1.554230342	7.514064134	19.08988156	1.25E-05	0.000582709	UP
GPRC5A	1.340009279	6.974515884	19.07056102	1.26E-05	0.000586663	UP
SLC20A1	1.1947573	6.545201566	19.01092881	1.30E-05	0.000603261	UP
TNC	2.071220184	8.387534295	18.96580286	1.33E-05	0.000615639	UP
MGAT1	1.39330654	6.892915309	18.90692161	1.37E-05	0.000632827	UP
RARA	1.112196689	6.144443854	18.88184972	1.39E-05	0.000639075	UP
COL12A1	2.482606724	7.436341116	18.70158313	1.53E-05	0.000700109	UP
ARF5	1.091056549	6.652820602	18.63795395	1.58E-05	0.000721486	UP
ARF6	1.43061103	7.216679789	18.61100763	1.60E-05	0.000729356	UP
COL11A1	1.902730641	6.64079145	18.50996399	1.69E-05	0.000764635	UP
MFAP5	2.45837329	6.762242751	18.50850796	1.69E-05	0.000764635	UP
TIMP2	1.03222652	8.871383919	18.43060485	1.76E-05	0.000793953	UP
LAMB2	1.448311976	7.777428923	18.3414522	1.85E-05	0.000826616	UP
CTSC	1.292408476	6.513383211	18.32787393	1.86E-05	0.000829852	UP
SERPINF1	2.165735458	7.925327863	18.26984733	1.92E-05	0.000852776	UP
RELB	1.187480925	6.065957669	18.21387454	1.97E-05	0.000874559	UP
CD248	1.105159848	6.449628341	18.20963289	1.98E-05	0.000874559	UP
SRSF9	1.235224543	7.18307532	18.18660747	2.00E-05	0.000882386	UP
IRF2BP2	1.021693531	7.260593305	18.17648239	2.01E-05	0.000884283	UP
PFKFB3	1.341705659	7.857106244	18.15963827	2.03E-05	0.000889325	UP
UAP1	1.243018296	6.689901685	18.12541259	2.07E-05	0.000902605	UP
CKAP4	1.23557298	6.818323822	18.098937	2.10E-05	0.000912374	UP
NFATC2	1.232075049	7.652177061	18.05264744	2.15E-05	0.000929003	UP
TMEM59	1.223645514	7.108101038	18.02743241	2.18E-05	0.000936314	UP
BTBD19	1.092638675	6.91497182	18.02589892	2.18E-05	0.000936314	UP
RPL23	1.629655877	8.892982724	18.01310044	2.19E-05	0.000938001	UP
ANXA5	1.247585056	7.629418233	17.9731531	2.24E-05	0.000953762	UP
MAP1LC3B	1.19987425	6.530504751	17.95454161	2.26E-05	0.000960188	UP
ARF4	1.244061622	7.485609305	17.92315772	2.30E-05	0.000973175	UP
HSPA1A	2.050894527	8.435365326	17.89387161	2.34E-05	0.000982277	UP
DDX21	1.225264044	6.783322342	17.88225553	2.35E-05	0.000985305	UP
PRDX1	1.162471745	7.220386105	17.87065163	2.36E-05	0.000988203	UP
RPS9	1.55500256	9.202854586	17.86001075	2.38E-05	0.000988203	UP
NME2	1.363495649	7.471856304	17.85878253	2.38E-05	0.000988203	UP
SLIT3	1.718727513	7.057518792	17.85380642	2.39E-05	0.000988203	UP
TRIM47	1.101972205	6.600399469	17.84721919	2.39E-05	0.000988679	UP
PELI1	1.573045036	6.483690758	17.83734197	2.41E-05	0.000990875	UP
UFM1	1.028026524	6.900294433	17.77076777	2.49E-05	0.001020105	UP
ADCY3	1.691914187	6.555429166	17.75318773	2.51E-05	0.001026546	UP
EIF4G2	1.505364406	8.315109346	17.69794434	2.59E-05	0.001053149	UP
ETS2	1.69053612	7.655377622	17.67784986	2.62E-05	0.001056574	UP
MYL12B	1.188288224	7.555910638	17.63257657	2.68E-05	0.001075735	UP
VIM	1.428079392	11.73245055	17.62857288	2.69E-05	0.001075735	UP
IFI27	1.543441126	7.081077945	17.62539514	2.69E-05	0.001075735	UP
BYSL	2.629995649	7.151573519	17.60177157	2.72E-05	0.001082939	UP
RASAL2	1.436870446	6.888214579	17.58568535	2.75E-05	0.001089018	UP
FKBP1A	1.595985504	7.538874117	17.55344553	2.79E-05	0.001104484	UP
FKBP11	1.585822761	6.670496678	17.5442955	2.81E-05	0.001106659	UP
SPARC	1.726631893	9.867221975	17.48018904	2.90E-05	0.00113799	UP
SRSF7	1.177058646	7.12950843	17.47840228	2.91E-05	0.00113799	UP
CD99	1.125235642	7.552430308	17.47508022	2.91E-05	0.00113799	UP
ARID5B	1.299913618	7.226673339	17.43060291	2.98E-05	0.001158891	UP
SAMD4A	1.061949477	6.757880389	17.42980298	2.98E-05	0.001158891	UP
FOSL2	1.571829645	8.988774398	17.41486308	3.00E-05	0.00116335	UP
ADAM9	1.048997529	6.934023217	17.41188398	3.01E-05	0.00116335	UP
MXD1	1.187902414	6.818128917	17.39966763	3.03E-05	0.001167598	UP
KDM2A	1.064152793	6.915372716	17.37867438	3.06E-05	0.001176196	UP
RPS6	1.574131091	9.64579191	17.37519385	3.07E-05	0.001176196	UP
UGCG	1.258492159	6.596334518	17.34678153	3.11E-05	0.001190622	UP
ARHGDIB	1.34835324	7.268970139	17.32403684	3.15E-05	0.001201647	UP
PLAT	1.325888947	6.813967125	17.29002207	3.21E-05	0.001219999	UP
ZNF385A	1.311976433	6.539189772	17.23292217	3.31E-05	0.001253784	UP
DNAJB1	1.251486915	7.067288593	17.21153842	3.34E-05	0.001264521	UP
IGF2	1.830580657	7.07512351	17.18405717	3.39E-05	0.001275993	UP
TGFBI	1.057923632	7.493452143	17.17689069	3.41E-05	0.001277354	UP
HSPD1	1.000958839	6.981944581	17.15894421	3.44E-05	0.001286004	UP
FBLN2	1.67571824	6.640193048	17.14396728	3.47E-05	0.001292699	UP
TMEM165	1.088978779	6.796909561	17.12334211	3.50E-05	0.001303309	UP
AEBP1	1.321363473	9.183378141	17.11470936	3.52E-05	0.001305239	UP
IFITM1	1.756200364	7.762907214	17.08039444	3.58E-05	0.001322481	UP
RPS16	1.513692468	8.543441727	17.03662213	3.67E-05	0.001349729	UP
HERPUD1	1.80451372	7.575702982	17.000315	3.74E-05	0.001372146	UP
SUSD6	1.135369745	6.841000349	16.97292105	3.79E-05	0.001383238	UP
CTHRC1	1.779631813	7.050233445	16.97001893	3.80E-05	0.001383238	UP
MACROH2A1	1.013891292	6.327987401	16.94641851	3.84E-05	0.001396875	UP
THBD	1.31923967	7.057821764	16.89971518	3.94E-05	0.001422968	UP
SRPRA	1.043476952	6.815322187	16.89262634	3.96E-05	0.001422968	UP
ERF	1.019008338	7.346281113	16.89151267	3.96E-05	0.001422968	UP
SERF2	1.313822407	7.93554276	16.873013	4.00E-05	0.001433192	UP
PLXND1	1.026387601	6.329427308	16.83598902	4.08E-05	0.001453911	UP
NPM1	1.346937205	8.014490775	16.81094187	4.13E-05	0.001469449	UP
EVL	1.050696679	6.748236174	16.69194665	4.40E-05	0.001544753	UP
DDX24	1.207242542	6.800741273	16.66316495	4.46E-05	0.001564409	UP
BNIP2	1.116173277	6.700767181	16.64459943	4.51E-05	0.001575816	UP
HSPA1B	2.040225192	7.82493254	16.63255927	4.54E-05	0.001581866	UP
RHOA	1.13012008	7.273954774	16.5737507	4.68E-05	0.001627595	UP
RELL1	1.298776242	6.621841757	16.55547943	4.72E-05	0.001639244	UP
PFDN5	1.305042655	7.619743693	16.41955975	5.08E-05	0.001749963	UP
IER2	1.436408663	7.537420857	16.41489328	5.09E-05	0.001749963	UP
NFKB1	1.043055737	6.337765388	16.41269588	5.09E-05	0.001749963	UP
TPM3	1.354511942	7.665910755	16.35570863	5.25E-05	0.001798924	UP
FNDC3B	1.089042302	7.210883175	16.32424284	5.34E-05	0.001824537	UP
PTBP3	1.100782183	5.960648405	16.30076297	5.40E-05	0.001842746	UP
CAVIN1	1.160188438	7.8491753	16.28429904	5.45E-05	0.00185427	UP
GDI2	1.099580328	6.725815456	16.27612887	5.47E-05	0.00185773	UP
PTP4A2	1.075517753	6.918455317	16.21019743	5.67E-05	0.00191137	UP
VCP	1.052352258	7.424539948	16.20108078	5.70E-05	0.00191137	UP
FBL	1.291009082	6.714318294	16.19443779	5.72E-05	0.00191137	UP
FLOT1	1.061013328	6.636186727	16.19307243	5.72E-05	0.00191137	UP
KLF13	1.077271494	6.907861762	16.19004942	5.73E-05	0.00191137	UP
FABP4	1.854872921	7.056375289	16.14570238	5.87E-05	0.001947286	UP
PDCD4	1.183752952	7.911610543	16.12806235	5.92E-05	0.001960816	UP
HES1	1.058420047	6.755341999	16.08593555	6.05E-05	0.001997535	UP
FTH1	1.507756014	10.93523549	16.04181397	6.20E-05	0.002037597	UP
RRBP1	1.103250791	6.752420634	16.02696933	6.24E-05	0.00204878	UP
AGO2	1.012607626	6.585909365	16.00172789	6.33E-05	0.002066506	UP
PDLIM1	1.392131582	7.784402736	15.99706202	6.34E-05	0.002066742	UP
RACK1	1.444965677	8.039102685	15.9844946	6.39E-05	0.002071996	UP
CYTIP	1.566690441	6.691423087	15.98068014	6.40E-05	0.002071996	UP
TIMP3	2.119957663	9.588621785	15.91733992	6.62E-05	0.002132933	UP
BCL2L11	1.389655097	6.556684938	15.91228924	6.63E-05	0.002132933	UP
RPN2	1.213545316	6.943799761	15.91091252	6.64E-05	0.002132933	UP
CDKN1A	1.790826884	8.634310135	15.89762639	6.69E-05	0.002142998	UP
PTX3	1.207290613	6.105605132	15.83980604	6.89E-05	0.002199325	UP
RNF152	1.333520395	6.721109244	15.80438413	7.02E-05	0.002220466	UP
DAP	1.036215582	6.487690529	15.77212042	7.14E-05	0.002253523	UP
PIEZO1	1.019657845	6.302287368	15.74961223	7.23E-05	0.002275324	UP
HNRNPK	1.25857672	7.137996452	15.73581652	7.28E-05	0.002283369	UP
TGFBR2	1.15883564	7.035554756	15.73437486	7.29E-05	0.002283369	UP
GPX3	1.55201257	7.805890187	15.70344959	7.41E-05	0.00231578	UP
CAPNS1	1.352417835	8.020959134	15.69255982	7.45E-05	0.002323917	UP
BGN	1.228509487	9.908180998	15.65418467	7.60E-05	0.002360941	UP
FCGR3A	1.175624035	6.516254773	15.63975356	7.66E-05	0.002363102	UP
YBX3	1.345479623	7.854709953	15.6377381	7.67E-05	0.002363102	UP
RPS3	1.39343943	9.027238491	15.62879018	7.71E-05	0.002363102	UP
RPS15A	1.465151114	8.202335445	15.6286057	7.71E-05	0.002363102	UP
PDGFRA	1.309702014	7.038324875	15.62723934	7.71E-05	0.002363102	UP
SMAP2	1.405662234	6.635343144	15.58291356	7.90E-05	0.002413823	UP
TLR2	1.066175008	6.331058101	15.53865927	8.08E-05	0.002460153	UP
RPL41	1.400080699	9.643910791	15.50711861	8.22E-05	0.00249062	UP
SLA	1.026605732	6.484275542	15.48719455	8.31E-05	0.002502587	UP
TNKS1BP1	1.069130505	6.770436319	15.48462924	8.32E-05	0.002502587	UP
RPS25	1.356342999	9.014158742	15.48162176	8.33E-05	0.002502587	UP
RPS27	1.390881597	9.477143401	15.46571079	8.40E-05	0.002518292	UP
UPP1	1.341334109	6.995271255	15.42725734	8.57E-05	0.002559001	UP
GNG11	1.225592934	6.752099906	15.34196785	8.97E-05	0.00266569	UP
KLF2	1.404755614	8.44947075	15.33485193	9.00E-05	0.002670032	UP
RPL27	1.335723501	8.672792282	15.25629625	9.39E-05	0.002771564	UP
NOTCH3	1.530797044	7.743108846	15.24473033	9.44E-05	0.002776773	UP
BTG1	1.295731136	7.62681138	15.2364896	9.49E-05	0.002783019	UP
TMED9	1.08138105	7.192756022	15.18747851	9.73E-05	0.002844166	UP
LSP1	1.078168992	6.897276051	15.16750467	9.84E-05	0.002864836	UP
SERPING1	1.255907709	8.96894841	15.1658712	9.85E-05	0.002864836	UP
GFPT2	1.431631484	6.603965002	15.11746792	0.000101024	0.002926959	UP
THBS4	1.281815896	6.518326669	15.10390511	0.000101753	0.002935805	UP
CCN5	1.368179797	7.331987175	15.06566248	0.000103835	0.002983484	UP
RAB5C	1.069933526	7.35230739	15.0617164	0.000104052	0.002983551	UP
CCDC71L	1.069237536	6.816332465	15.03103685	0.000105758	0.003026192	UP
VWF	1.478891416	7.168771291	14.96505139	0.000109521	0.003121009	UP
RPS13	1.374186907	8.448318925	14.92920253	0.000111622	0.003174357	UP
YWHAG	1.014444184	6.853938222	14.91554282	0.000112433	0.003190885	UP
CXCL12	1.110991611	6.903779046	14.90190315	0.000113249	0.003200947	UP
RPL30	1.378152044	9.200386939	14.88752704	0.000114115	0.003218879	UP
CACNA1H	1.396537924	6.637460446	14.88069767	0.000114529	0.003221074	UP
BCL3	1.134086989	6.634112272	14.85917178	0.000115843	0.003241279	UP
ADAR	1.130603303	6.942497164	14.8328842	0.000117469	0.003280158	UP
PHLDA2	1.229211037	6.511637573	14.8097099	0.000118922	0.003314044	UP
EDNRB	1.341742155	6.617715082	14.78822825	0.000120284	0.003345294	UP
CDH11	1.588621375	6.806558997	14.73285716	0.000123869	0.003424401	UP
ZEB2	1.078929177	7.244927191	14.7228215	0.00012453	0.003435834	UP
BMP1	1.155461743	6.204360925	14.69917861	0.000126101	0.003472292	UP
EEF1B2	1.44954768	7.813786454	14.67106236	0.000127996	0.003517491	UP
ARF3	1.136706459	6.451217824	14.62158023	0.000131401	0.003603924	UP
SDF4	1.170755433	6.759499213	14.61561483	0.000131818	0.003608219	UP
RPL11	1.33429542	8.27524136	14.610199	0.000132197	0.003609131	UP
PER1	1.093748235	7.109313494	14.58857801	0.000133723	0.003631707	UP
VOPP1	1.038503154	6.513734808	14.57033074	0.000135024	0.003658791	UP
SDCBP	1.111461351	7.146820543	14.54685882	0.000136716	0.003677035	UP
CCL19	1.529031008	6.931057804	14.46404493	0.000142861	0.003824983	UP
S100A4	1.327897301	8.221788928	14.44489923	0.00014432	0.003851684	UP
NBL1	1.422553236	7.990392401	14.43991985	0.000144702	0.003854468	UP
NECTIN2	1.027335443	6.774052479	14.43037007	0.000145438	0.003866641	UP
STAT2	1.001773078	6.569284768	14.40579397	0.000147348	0.003892563	UP
DNAJB9	1.144871563	6.261119474	14.40341135	0.000147535	0.003892563	UP
RPS29	1.166760881	9.168519762	14.385172	0.000148971	0.003915561	UP
EIF1	1.53493612	8.380679103	14.35051708	0.000151738	0.003968538	UP
PKM	1.157213456	7.481975785	14.2996277	0.000155896	0.004059138	UP
RPL39	1.211100201	7.793851225	14.29212186	0.000156519	0.004067724	UP
SH3TC1	1.216247374	6.501347142	14.27174282	0.000158222	0.004102554	UP
OAZ1	1.110757755	8.040634936	14.26903714	0.00015845	0.004102554	UP
AKNA	1.025160245	6.665038282	14.25058502	0.000160011	0.004135258	UP
HNRNPH1	1.136191128	7.944856236	14.24003222	0.000160911	0.004146612	UP
MAPK1IP1L	1.118787507	6.269605752	14.23464233	0.000161372	0.004146612	UP
PPP1R15B	1.190661885	6.918297754	14.23202301	0.000161597	0.004146612	UP
RNF19B	1.036507344	7.052417827	14.18585991	0.00016561	0.004215146	UP
PLVAP	1.383078304	6.492933327	14.18329984	0.000165836	0.004215146	UP
RGCC	1.50172649	7.175589845	14.16049814	0.000167858	0.004251475	UP
ISLR	1.127084382	6.765442968	14.14397337	0.000169339	0.00428066	UP
YWHAE	1.057424702	7.294612439	14.12724452	0.000170851	0.004311043	UP
ENG	1.048749569	7.153212702	14.10764568	0.000172641	0.004348288	UP
EEF1G	1.425210185	8.65168927	14.04364707	0.000178616	0.004466371	UP
RPL18	1.376535654	8.827796238	14.01786033	0.000181082	0.004519895	UP
CDC37	1.119306645	6.808298814	14.00873062	0.000181964	0.004528082	UP
LAMC1	1.208518904	7.462237631	14.00321949	0.000182498	0.004530779	UP
CREB3L2	1.144977353	6.762424822	13.97752237	0.000185009	0.004576753	UP
RAD23B	1.004597377	6.831803252	13.92788979	0.000189959	0.004682503	UP
IRF1	1.061716845	6.720268535	13.91099484	0.000191674	0.004711272	UP
PALM2AKAP2	1.069954874	6.918800398	13.90971081	0.000191805	0.004711272	UP
PTP4A3	1.313156126	7.071836559	13.88970118	0.000193858	0.004744901	UP
UBALD2	1.124701065	6.698498571	13.86798041	0.000196111	0.004791608	UP
SH2B3	1.035844662	6.282493143	13.85151811	0.000197837	0.004816807	UP
NGFR	1.323720766	6.580121926	13.83517628	0.000199565	0.00484189	UP
ID3	1.527518481	7.791914898	13.79420411	0.000203964	0.004931392	UP
PPP1R15A	1.243052954	7.749098279	13.73231025	0.000210797	0.005075411	UP
ATP1A1	1.136874484	7.431628807	13.71746617	0.000212469	0.005101469	UP
H1-10	1.4264322	7.209927356	13.70171238	0.000214259	0.005126702	UP
MMP2	1.59031479	7.059618143	13.68961489	0.000215644	0.005149979	UP
EPB41L2	1.102116059	6.60824526	13.68674025	0.000215974	0.005149979	UP
CDK2AP1	1.09095286	7.242290364	13.65157607	0.000220057	0.005229357	UP
OR5K4	2.017442411	7.027396752	13.63534204	0.000221967	0.00526575	UP
CD14	1.086403714	6.339911315	13.57604207	0.000229091	0.005370476	UP
DDX47	1.106731109	6.512330714	13.54731697	0.000232624	0.005434936	UP
RPL18A	1.406367025	8.805072852	13.51500869	0.000236663	0.005516611	UP
GRN	1.067363936	6.548466608	13.51301325	0.000236915	0.005516611	UP
CLCF1	1.167172209	6.390455756	13.50453599	0.000237987	0.005523061	UP
RPL12	1.298795674	8.925902533	13.48519899	0.000240453	0.005539295	UP
LAMB1	1.169510621	6.827647569	13.48222867	0.000240834	0.005539295	UP
CD93	1.458997847	7.363755609	13.48118709	0.000240967	0.005539295	UP
RPS20	1.264168395	8.928368118	13.48029524	0.000241082	0.005539295	UP
FBLN1	1.733860841	6.946632425	13.42075478	0.000248856	0.005699038	UP
CDC42EP4	1.372273082	6.358201349	13.41709031	0.000249342	0.005700775	UP
PRRX1	1.069629096	7.200142318	13.38167095	0.000254095	0.0057742	UP
TIPARP	1.180042542	7.303393983	13.37785162	0.000254613	0.0057742	UP
RPL13	1.532512999	9.336152121	13.37633098	0.00025482	0.0057742	UP
TLNRD1	1.074980229	6.174208168	13.3528824	0.000258026	0.005832054	UP
IFI16	1.120179425	7.075776083	13.34392443	0.000259261	0.005850451	UP
VCAN	1.818913106	7.641860126	13.31586293	0.00026317	0.005924969	UP
DDX5	1.422295611	8.762280201	13.24357081	0.000273516	0.006122355	UP
FPR1	1.367979006	6.618155857	13.19773394	0.000280288	0.006243715	UP
CCL14	1.417701547	6.829506245	13.17514007	0.000283688	0.006289162	UP
H4C12	1.134562548	7.817930071	13.09191088	0.000296574	0.006533094	UP
ARHGEF7	1.122535455	7.139896617	13.0495064	0.000303364	0.006640521	UP
IFI30	1.09441171	6.356803218	13.0215364	0.000307929	0.006729826	UP
SUSD2	1.201310977	6.445740888	12.97718195	0.00031531	0.006869505	UP
GUK1	1.246087631	6.959517134	12.92050195	0.000325003	0.00704748	UP
CTSK	1.138500649	6.407124747	12.9018861	0.000328251	0.007095748	UP
RPS7	1.235278589	8.487652636	12.85187429	0.000337141	0.007242799	UP
DOC2B	1.029428968	6.221499998	12.84135014	0.000339043	0.007261169	UP
AVPR1A	1.365381979	6.637924701	12.81565961	0.00034373	0.007327631	UP
VPS13D	1.131600738	6.937103866	12.80288788	0.000346085	0.007366509	UP
CLEC14A	1.06861013	6.316833856	12.77160221	0.000351921	0.007424824	UP
RPL15	1.303182205	9.084085455	12.77135641	0.000351968	0.007424824	UP
LENG8	1.092887102	7.906853999	12.76813294	0.000352575	0.007424932	UP
TUBA1C	1.269919091	8.627848771	12.70190659	0.000365283	0.007607993	UP
ID4	1.047932167	6.617501563	12.6860099	0.000368402	0.007634606	UP
ITGA6	1.011745758	6.293163503	12.68268793	0.000369057	0.007634606	UP
RPL4	1.496822875	8.153606876	12.68230366	0.000369133	0.007634606	UP
RPL28	1.237481433	8.774576012	12.65313404	0.000374937	0.007743111	UP
RPS28	1.358163617	9.329136726	12.6373612	0.000378113	0.007788583	UP
CALR	1.194854151	8.003378261	12.63568587	0.000378452	0.007788583	UP
TMEM258	1.086846708	6.535818439	12.40858735	0.000427364	0.008652215	UP
FOXO3	1.09277227	7.558381924	12.4071832	0.000427685	0.008652215	UP
INHBA	1.291916187	6.801720737	12.37992877	0.000433974	0.008753906	UP
DAZAP2	1.110943123	7.386629579	12.35241084	0.000440417	0.008858134	UP
STEAP4	1.288725195	6.809037981	12.27895831	0.000458094	0.009144493	UP
SELE	1.684455518	6.824985652	12.22828252	0.000470705	0.009308745	UP
DENND3	1.110436976	6.599840829	12.20728454	0.000476033	0.009397414	UP
SRP14	1.142252177	7.803070501	12.17136784	0.000485287	0.009525903	UP
HMOX1	1.326989938	6.498377809	12.14839874	0.0004913	0.009616735	UP
C7	1.140163937	6.617795988	12.12292967	0.000498056	0.009707894	UP
NAP1L1	1.217580958	7.829817311	12.08650505	0.000507881	0.009844093	UP
KCTD12	1.339843412	7.251338569	12.03373228	0.000522464	0.01007667	UP
CHD2	1.007510726	6.812722521	12.03258779	0.000522784	0.01007667	UP
RPL35A	1.079925068	8.690618222	12.00861259	0.000529553	0.010164774	UP
GADD45A	1.077022239	7.836767762	11.98278969	0.000536941	0.010264012	UP
ITGBL1	1.620070042	7.131210628	11.92813908	0.000552924	0.010554988	UP
EFEMP1	1.382529627	8.010453733	11.89179544	0.000563817	0.010688447	UP
RAN	1.032177323	6.966382547	11.88963075	0.000564473	0.010688447	UP
NDUFA4L2	1.09128784	7.307690615	11.88053007	0.000567238	0.01072497	UP
LMCD1	1.412749385	9.191535269	11.85209349	0.000575966	0.010875171	UP
RPS4Y1	1.196513013	6.627442705	11.81561848	0.000587359	0.011045218	UP
DDX3X	1.173327766	7.7918019	11.79527443	0.000593813	0.01113251	UP
ELOVL5	1.05308169	7.665263223	11.74291205	0.000610754	0.011377238	UP
DPYSL2	1.006933448	6.854342577	11.73424477	0.000613605	0.011415023	UP
PLPP1	1.299357197	7.647841173	11.72810774	0.000615632	0.011426147	UP
PNRC1	1.450014111	8.555386438	11.72455054	0.000616809	0.011426147	UP
HNRNPA1	1.104393656	9.10103409	11.72248003	0.000617496	0.011426147	UP
HNRNPUL1	1.04525842	7.145408865	11.66968058	0.000635269	0.011661727	UP
ANKRD35	1.937302786	6.62783575	11.65173474	0.000641427	0.011720571	UP
LAPTM4A	1.069124581	7.715904263	11.64822547	0.000642638	0.011720571	UP
RPS12	1.4530447	8.784535452	11.64577931	0.000643484	0.011720571	UP
HLA-DMA	1.008130745	6.336569183	11.64467243	0.000643867	0.011720571	UP
CRIP1	1.387452766	8.814901318	11.64397635	0.000644108	0.011720571	UP
CDK17	1.015777082	6.585035409	11.64073506	0.000645231	0.011720571	UP
MAN1A1	1.055646531	6.415252835	11.54800281	0.000678221	0.012160655	UP
RGS2	1.099339546	7.074812723	11.52921537	0.000685109	0.01222101	UP
RPLP1	1.187763979	9.75390007	11.46642565	0.000708648	0.012592681	UP
CERCAM	1.037436316	6.590082279	11.46637644	0.000708667	0.012592681	UP
NRP1	1.013434272	6.942350447	11.4355217	0.000720532	0.012690504	UP
LRG1	1.314767012	6.474549286	11.43541603	0.000720573	0.012690504	UP
C4B	1.346929589	8.340562384	11.42881422	0.000723138	0.012719534	UP
TMBIM6	1.05614365	7.151210233	11.41415606	0.000728866	0.01277172	UP
IFNGR1	1.110969479	7.054139183	11.39684625	0.000735689	0.012846127	UP
CCNL2	1.046083776	7.150858911	11.39634064	0.000735889	0.012846127	UP
RPL7A	1.208488401	9.730422042	11.27387602	0.000786054	0.013534568	UP
CXCL8	1.400174429	6.671319501	11.26967174	0.000787837	0.013548446	UP
G0S2	1.422335659	6.741407915	11.2540333	0.000794502	0.01364616	UP
HES4	1.166988018	7.324107953	11.23000607	0.000804854	0.013806874	UP
TNFRSF10B	1.01836101	6.556480122	11.21705195	0.000810491	0.013872248	UP
CCL8	1.420562059	6.572614511	11.14797868	0.000841233	0.014263861	UP
FAM107A	1.287423324	6.751074926	11.14452807	0.000842799	0.014263861	UP
RPLP2	1.273290183	9.787711494	11.13617772	0.000846602	0.014275987	UP
PIM2	1.336105481	7.356297266	11.02683995	0.000898021	0.014907578	UP
PRSS23	1.512016986	7.674162472	11.02313048	0.00089982	0.014919593	UP
IGHM	1.454607131	6.631473412	11.00936096	0.000906529	0.014968135	UP
RPL24	1.15263323	8.213979289	10.99044375	0.000915829	0.015041269	UP
COL10A1	1.365386754	6.195668856	10.95573948	0.000933141	0.015271385	UP
ZFAND5	1.391996739	8.385082934	10.94360485	0.000939272	0.015335557	UP
RPS14	1.241553759	9.157282792	10.91454501	0.000954121	0.015468806	UP
ANXA1	1.07970821	8.526147909	10.85981439	0.000982735	0.015840189	UP
CCL3	1.016765007	6.406189157	10.83829463	0.000994223	0.016006753	UP
GAS1	1.525560749	6.651178508	10.77438481	0.001029144	0.016378971	UP
RPS24	1.316728973	8.636019456	10.76944597	0.001031894	0.016403922	UP
KLF6	1.183976906	8.203139761	10.73464102	0.001051484	0.016677137	UP
RPL32	1.14202224	9.303354374	10.70768762	0.001066913	0.016883258	UP
H2BS1	1.035297239	6.954393539	10.69758236	0.001072756	0.016937101	UP
RPL31	1.25523752	9.050018273	10.67737281	0.00108454	0.017064902	UP
FBN1	1.188517433	7.540222795	10.60944533	0.001125114	0.017544199	UP
PLTP	1.025744254	6.790556953	10.49744622	0.001195396	0.018199508	UP
PFN1	1.020218165	8.814817029	10.49186613	0.001199012	0.018225509	UP
GGT5	1.204207951	6.5697839	10.44825121	0.001227656	0.018579514	UP
DERL3	1.314497228	6.422120375	10.43564692	0.001236062	0.018666023	UP
TNFRSF10C	1.451233512	6.567756282	10.39729406	0.001262001	0.01899228	UP
RPL19	1.147006359	8.775859199	10.39398843	0.001264262	0.01899228	UP
TPPP3	1.098048694	6.265754931	10.37952719	0.001274203	0.019039336	UP
BSG	1.031378093	7.717780086	10.36108501	0.001286995	0.019178488	UP
HNRNPU	1.043635194	8.31899071	10.32753554	0.001310601	0.019432178	UP
HCK	1.020906083	5.986888069	10.16245008	0.0014333	0.020782892	UP
C1QTNF3	1.021672355	5.988938707	10.0615283	0.001513976	0.021461651	UP
ITGB1	1.125449934	9.12759597	10.03364368	0.001537067	0.021652332	UP
GNAS	1.097912122	8.371451024	10.01422094	0.001553361	0.021740276	UP
B2M	1.6702249	9.856397815	10.01275706	0.001554596	0.021740276	UP
ACADVL	1.042387073	7.722436798	10.01161289	0.001555562	0.021740276	UP
FKBP5	1.120951189	8.046624254	10.00629642	0.001560059	0.021759332	UP
TP53INP1	1.354323257	6.760958423	10.00202284	0.001563684	0.021776934	UP
ADAMTS1	1.493243428	9.197667057	9.97972969	0.001582729	0.021943172	UP
EEF1D	1.11058351	8.569481314	9.965978798	0.001594594	0.021975941	UP
RPL34	1.04453224	9.402431337	9.882558452	0.001668528	0.02276876	UP
FAU	1.099248461	8.488388024	9.870774817	0.001679248	0.022844457	UP
RPS3A	1.303786211	9.288057379	9.867632385	0.001682118	0.022844457	UP
IFITM10	1.173295049	6.78436688	9.845619953	0.001702366	0.022931837	UP
ATP5F1B	1.197834533	7.583007497	9.784828211	0.001759577	0.023480197	UP
RPL26	1.26960264	9.212527833	9.759477737	0.001784006	0.023714974	UP
PCBP2	1.129404758	8.111184051	9.623566713	0.001920963	0.025025433	UP
RPL9	1.187326112	9.357529841	9.622328013	0.001922259	0.025025433	UP
PPIA	1.101042608	8.736111402	9.612170485	0.001932921	0.025140647	UP
TRAM1	1.060087313	6.874283207	9.610352426	0.001934835	0.025141986	UP
LOXL1	1.100345012	6.970184481	9.565372824	0.001982819	0.025577159	UP
RASD1	1.428904986	7.127401067	9.537115384	0.00201358	0.025731545	UP
PLPP3	1.153505263	7.762485528	9.507469216	0.002046372	0.026013864	UP
A2M	1.174775908	9.475451782	9.506978984	0.002046919	0.026013864	UP
LGMN	1.048104188	7.095548385	9.44277667	0.002119823	0.026623444	UP
CCL21	1.116882607	6.080588173	9.431881208	0.002132454	0.026686697	UP
TBX2	1.300043923	7.08630971	9.416508571	0.002150406	0.026813415	UP
COL6A2	1.119237142	9.787525485	9.406009917	0.002162754	0.026934173	UP
RPL7	1.075845919	9.928461892	9.341727119	0.002239943	0.027582904	UP
TXNIP	1.375528436	7.778373172	9.330445305	0.002253776	0.027704075	UP
PECAM1	1.488901519	7.857435793	9.2276524	0.002383871	0.02859409	UP
LMNA	1.041567616	9.499788773	9.092452676	0.002566664	0.030135506	UP
RPL6	1.114274864	8.695211328	9.045266739	0.002633758	0.030672187	UP
TXNDC5	1.380490736	6.769111148	9.019026776	0.002671836	0.031029073	UP
RPS23	1.002581384	8.885553225	9.007105992	0.002689319	0.031127916	UP
RPS4X	1.140919726	8.762366529	8.972326046	0.002740994	0.03154525	UP
MTHFD2	1.029829025	7.034526278	8.884576558	0.002875897	0.032634263	UP
RPL14	1.023133116	8.541953998	8.712530055	0.003160303	0.034909418	UP
TNFRSF6B	1.00012164	6.588007707	8.517602233	0.003517276	0.037670761	UP
RPL38	1.108783695	8.427028142	8.471748832	0.003607045	0.038329684	UP
SOX18	1.267137003	6.572241462	8.220061852	0.004142979	0.042214581	UP
RPL5	1.053497407	8.811619355	8.21455167	0.004155578	0.042308255	UP
RAMP2	1.003953259	6.219701105	8.110139057	0.004401835	0.043919427	UP
BCAM	1.11287034	7.557168259	7.93936689	0.004837075	0.04674964	UP
SPON1	1.224329138	6.502519863	7.93010081	0.004861909	0.046898554	UP
PPP1R12B	-1.601927174	6.641853402	24.17106797	8.81E-07	6.86E-05	DOWN
USP17L17	-1.423202798	6.893652102	22.28499298	2.35E-06	0.000152422	DOWN
ANKRD27	-1.630058498	6.228285323	22.07737359	2.62E-06	0.000166084	DOWN
PGM5	-1.511791137	6.371091474	21.30881186	3.91E-06	0.00023385	DOWN
ITGA8	-1.660147463	7.974496597	21.27311567	3.98E-06	0.00023621	DOWN
FAM47B	-1.205598706	6.225967483	20.66078979	5.48E-06	0.000301942	DOWN
CCDC188	-1.122216226	6.154931208	19.30165229	1.12E-05	0.000528642	DOWN
ACTC1	-1.763197017	6.745415459	19.12774856	1.22E-05	0.000573192	DOWN
HAAO	-1.10224812	6.103666386	18.34593189	1.84E-05	0.000826616	DOWN
DPH5	-3.349081102	7.546943831	18.08717257	2.11E-05	0.00091516	DOWN
AP1S3	-1.315986426	5.832272926	18.01071957	2.20E-05	0.000938001	DOWN
CDC7	-1.247031253	5.820059745	17.90888216	2.32E-05	0.000977522	DOWN
HS3ST2	-1.329867198	6.14716956	17.69336099	2.60E-05	0.001053149	DOWN
DNAH8	-1.275000975	6.075574767	17.60903124	2.71E-05	0.001081913	DOWN
CNNM1	-1.323170276	6.093720345	17.11037584	3.53E-05	0.001305239	DOWN
TTLL7	-1.171823704	6.388456688	16.90908062	3.92E-05	0.001420902	DOWN
DHRS1	-1.376975443	8.827897119	16.76036652	4.24E-05	0.001505281	DOWN
CNN1	-1.860146011	9.775294641	16.72503308	4.32E-05	0.001525772	DOWN
CCDC13	-1.304162349	7.603560344	16.25692908	5.53E-05	0.001872073	DOWN
C9orf47	-2.767211162	7.525737194	16.15516132	5.84E-05	0.001942232	DOWN
CASZ1	-1.107730917	6.21220424	15.97897066	6.41E-05	0.002071996	DOWN
C9orf92	-1.161717172	5.939408965	15.8328617	6.92E-05	0.002202348	DOWN
ABCB9	-1.317286102	5.971632217	15.82101398	6.96E-05	0.002210107	DOWN
SSX1	-1.224409278	5.776884384	15.81754693	6.98E-05	0.002210107	DOWN
PPP1R14A	-1.084240307	7.848927918	15.64258577	7.65E-05	0.002363102	DOWN
LIN28A	-1.064894427	5.956662613	15.54702637	8.05E-05	0.002454671	DOWN
GALNTL5	-2.681856241	7.50927209	15.45786666	8.44E-05	0.002523315	DOWN
LGI4	-1.157759066	5.867321502	15.38114215	8.79E-05	0.002616592	DOWN
IRF6	-1.115095649	5.856385471	15.22761792	9.53E-05	0.002790224	DOWN
IL15	-1.120123884	5.832920396	15.14708958	9.95E-05	0.002887422	DOWN
RAB40B	-1.152403005	6.006277591	14.87121119	0.000115106	0.003227163	DOWN
RGN	-1.192538016	5.678052891	14.5672173	0.000135247	0.003658791	DOWN
PRUNE2	-1.1002325	6.294892391	14.55105737	0.000136412	0.003675974	DOWN
HCG22	-1.212363652	5.793110497	14.52901837	0.000138017	0.003704839	DOWN
KBTBD6	-1.037444155	5.942991901	14.46162665	0.000143044	0.003824983	DOWN
IDI2	-2.993946312	7.619556094	14.42480182	0.000145868	0.003870675	DOWN
PABPC1L2A	-1.29146007	5.814121909	14.4124989	0.000146825	0.003888609	DOWN
PLA2G4D	-2.714824859	7.311839066	14.22717122	0.000162014	0.004148401	DOWN
TGM5	-1.272347891	6.055338634	14.18555485	0.000165637	0.004215146	DOWN
ARFIP1	-1.155643552	6.140035595	14.16027403	0.000167878	0.004251475	DOWN
MEI4	-1.162490373	5.938511191	14.08895681	0.000174364	0.004375824	DOWN
RUFY1	-1.059722484	5.985443658	14.00770599	0.000182063	0.004528082	DOWN
CAND2	-1.169308779	5.83706486	13.9951526	0.000183283	0.004542134	DOWN
FRG2C	-1.173865685	6.1820138	13.84453799	0.000198573	0.004826265	DOWN
C9orf50	-2.603000048	7.333691862	13.71278094	0.000213	0.005105378	DOWN
PTCHD1	-1.09587996	5.96515576	13.65622011	0.000219513	0.005225387	DOWN
GUCY2C	-1.152908245	6.015175747	13.58536492	0.000227956	0.005370476	DOWN
LCE1D	-1.065006976	6.083084963	13.57278466	0.000229489	0.005370732	DOWN
OR4B1	-1.079560226	5.767946101	13.48322176	0.000240706	0.005539295	DOWN
CLEC4C	-1.142242604	5.840745804	13.41190172	0.000250033	0.005704553	DOWN
C6orf118	-1.008210762	5.89590059	13.26848684	0.000269905	0.006051278	DOWN
GCN1	-1.065931271	5.78960007	13.18662917	0.000281954	0.006260723	DOWN
OVOL2	-1.116014953	5.70237275	13.16134552	0.000285784	0.006325526	DOWN
TMPO	-1.041381993	6.099607241	13.10918186	0.000293852	0.006483431	DOWN
BCL11B	-1.302954803	5.915478919	13.05475492	0.000302515	0.0066324	DOWN
SORBS1	-1.540843855	7.626325552	12.95395594	0.000319246	0.006944355	DOWN
LDOC1	-1.188208902	6.877222959	12.94696111	0.000320441	0.006959442	DOWN
P2RX1	-1.156752998	6.311715081	12.91754552	0.000325516	0.007047608	DOWN
RAB40AL	-1.01668029	6.358562256	12.8369604	0.000339839	0.007267009	DOWN
OR7D4	-1.121138176	6.348178206	12.83191292	0.000340757	0.007275428	DOWN
ARMH1	-1.071186425	5.743697958	12.79065852	0.000348354	0.007403466	DOWN
DCST1	-1.076985308	5.913538914	12.77100067	0.000352034	0.007424824	DOWN
HEXIM2	-1.006822293	6.10503473	12.76361303	0.000353428	0.007431618	DOWN
GLRX3	-1.089180853	6.166002578	12.75340754	0.000355361	0.007449701	DOWN
ICOSLG	-2.980706236	8.328274842	12.74897933	0.000356203	0.007456097	DOWN
CACNG1	-1.293668487	5.839427875	12.5732363	0.00039131	0.008021573	DOWN
NFKB2	-1.527570563	9.396296191	12.54771369	0.000396691	0.008107927	DOWN
RTN1	-1.091181293	6.051538857	12.51497829	0.000403702	0.008239093	DOWN
PLIN4	-1.229783421	6.02858174	12.46993994	0.000413553	0.008403066	DOWN
TTC30A	-1.103252767	5.964386527	12.36972095	0.000436353	0.008789121	DOWN
COQ10A	-1.007528355	5.928557437	12.29075359	0.000455208	0.009129155	DOWN
ARMC12	-1.255843304	5.935774917	12.27776151	0.000458388	0.009144493	DOWN
TUBA3D	-2.380949659	7.429444288	12.22762754	0.00047087	0.009308745	DOWN
INHA	-1.003103626	5.965345224	12.20060655	0.00047774	0.009405432	DOWN
FBXW2	-1.029720364	5.978331307	12.12791429	0.000496726	0.009695597	DOWN
CFAP46	-1.270539969	5.898688081	12.09841674	0.000504647	0.009797983	DOWN
TPO	-1.465566943	6.317798448	12.09786501	0.000504796	0.009797983	DOWN
SETD5	-1.020333857	6.169686983	12.06119059	0.000514824	0.009964753	DOWN
GAS8	-1.092521281	5.847287995	12.04353027	0.000519724	0.010045594	DOWN
PCP4	-1.239096359	6.025682757	12.00173989	0.000531509	0.010174183	DOWN
IFT172	-1.042500618	5.898298759	11.92084982	0.000555092	0.010579816	DOWN
APOBEC1	-1.026961185	6.138232586	11.84049275	0.000579565	0.010913435	DOWN
TMEM44	-1.053064044	5.692146321	11.81031878	0.000589033	0.011061714	DOWN
PCDH20	-1.097259214	6.00646572	11.79340956	0.000594408	0.01113251	DOWN
DES	-2.637686985	8.282329737	11.78843341	0.000595999	0.011147264	DOWN
PLN	-1.424932	7.965071208	11.71730775	0.000619215	0.011442692	DOWN
LLGL1	-1.074002148	5.990235199	11.68445967	0.000630243	0.011584782	DOWN
BCOR	-1.002735323	5.783731675	11.64203425	0.000644781	0.011720571	DOWN
SLC12A1	-1.008151084	5.742926641	11.45736673	0.000712111	0.01261647	DOWN
H2BC1	-1.012814463	5.741234858	11.45574447	0.000712733	0.01261647	DOWN
CLDN8	-1.019626649	5.966435138	11.44508849	0.000716832	0.012672863	DOWN
DACT3	-1.093528848	6.39398938	11.40335795	0.000733115	0.01282997	DOWN
TAS2R39	-1.001546102	5.750410013	11.36046221	0.000750242	0.013041312	DOWN
ZFP14	-1.187704622	5.942973252	11.2867172	0.000780636	0.013474708	DOWN
GRIK3	-1.053596029	5.823876298	11.17895854	0.000827302	0.014135661	DOWN
POU3F3	-1.180620585	5.833779526	11.12231914	0.000852951	0.014350576	DOWN
LIPK	-1.010704093	5.711224576	11.09759899	0.000864396	0.01450554	DOWN
GCSH	-1.110100327	5.861159502	11.09075297	0.000867592	0.014511356	DOWN
BOC	-1.252764853	6.188089396	11.08790762	0.000868925	0.014511356	DOWN
FAM170A	-1.066342368	5.803672822	10.94706325	0.000937521	0.015324988	DOWN
LYZL6	-1.096408844	5.90436648	10.93945355	0.000941379	0.015339085	DOWN
FBXW10	-1.183420533	5.400129857	10.80207672	0.001013863	0.016191473	DOWN
VPS37D	-2.338247502	8.214197773	10.75136008	0.001042027	0.016546055	DOWN
TNR	-1.119528582	5.996367214	10.65283552	0.001099023	0.017273204	DOWN
TMEM266	-1.002600111	5.786110123	10.62002947	0.001118693	0.017503063	DOWN
AJM1	-1.013173245	6.035624193	10.58119349	0.001142439	0.017693089	DOWN
ZKSCAN3	-1.188699175	6.043526052	10.56746286	0.001150956	0.017728042	DOWN
OR8B4	-1.181520392	5.932822674	10.53142196	0.001173619	0.017957532	DOWN
CTH	-1.005430334	5.972468038	10.40348514	0.001257777	0.018952692	DOWN
NEDD4	-1.078268869	6.86720697	10.17080012	0.001426823	0.020738291	DOWN
CSDC2	-1.074158049	6.112503165	10.16072041	0.001434646	0.020782892	DOWN
TNRC18	-1.045558017	6.795302345	10.14069146	0.001450318	0.020922564	DOWN
SYNM	-1.683229443	7.497507179	10.11061474	0.001474178	0.021101377	DOWN
EPCAM	-1.140677796	6.031715154	10.02553721	0.001543846	0.021663802	DOWN
PHF21B	-1.591701945	6.668850972	9.96813383	0.001592728	0.021972053	DOWN
KCNAB1	-1.027843624	6.495699041	9.719067266	0.00182366	0.024172645	DOWN
BPGM	-1.778061246	6.510650033	9.654163192	0.001889229	0.024797312	DOWN
LMNTD1	-1.266807797	5.873849953	9.625369075	0.001919079	0.025025433	DOWN
ZNF235	-1.002594894	5.964604682	9.428493519	0.002136397	0.026686697	DOWN
C21orf58	-1.132862118	6.117120788	9.378984677	0.002194871	0.027196801	DOWN
LDB3	-1.189737705	7.158948682	9.287812244	0.002306835	0.028061912	DOWN
SMCO1	-1.037638314	5.886443107	9.285746195	0.002309438	0.028061912	DOWN
DOK6	-1.056980936	6.106214923	9.278968835	0.002317999	0.02811992	DOWN
HMCN2	-1.315190092	6.1225654	9.192960144	0.002429477	0.029015731	DOWN
RTKN2	-1.061652947	5.960197492	9.163803643	0.00246849	0.029230118	DOWN
BTRC	-1.121666632	5.859253859	9.013916543	0.002679317	0.031063957	DOWN
MAPK4	-1.084053051	6.29802096	8.991195603	0.002712835	0.031349691	DOWN
MZT2B	-1.267678946	12.83914135	8.991085832	0.002712997	0.031349691	DOWN
TMEM185A	-1.07882703	5.861106897	8.966792891	0.002749308	0.031595818	DOWN
WFDC10A	-1.025819954	5.878860565	8.91852802	0.002822919	0.032219819	DOWN
DMRTB1	-1.086692098	5.882231605	8.918396364	0.002823123	0.032219819	DOWN
ACTG2	-1.685441619	8.123199376	8.812079609	0.002992428	0.033545163	DOWN
TEX12	-1.035204372	6.165406812	8.772540019	0.003057993	0.034018569	DOWN
TRPM3	-1.038391106	6.447245495	8.629834483	0.003307016	0.036153755	DOWN
EFNB2	-1.07708567	6.010502214	8.570197021	0.003417102	0.037004012	DOWN
TBX1	-1.237822475	6.151375252	8.127326458	0.0043603	0.04375433	DOWN
LIPF	-1.553453461	6.606774545	8.048437581	0.004554292	0.045017421	DOWN
ZNF525	-1.004904915	5.648354016	7.960923966	0.004779801	0.04635443	DOWN
TM4SF19	-1.223752147	6.049535644	7.862098732	0.005048176	0.048183349	DOWN
NFIL3	0.96655977	6.355701042	17.80261022	2.45E-05	0.001006142	NOT
ABI1	0.973594462	6.434389403	17.67609421	2.62E-05	0.001056574	NOT
FGFR1	0.966521689	6.83562903	17.18785899	3.39E-05	0.001275993	NOT
SIAH2	0.947986844	6.373174201	16.97286208	3.79E-05	0.001383238	NOT
HSP90AB1	0.999457778	8.633466322	16.83815641	4.07E-05	0.001453911	NOT
MED22	-0.957516486	6.270879423	16.73296567	4.30E-05	0.001523282	NOT
ZC3H12A	0.93303009	6.39251469	16.69498037	4.39E-05	0.001544753	NOT
TPI1	0.969384226	7.472015792	16.53859494	4.77E-05	0.00164978	NOT
ANKRD28	0.932039311	6.590716713	16.20102915	5.70E-05	0.00191137	NOT
MLXIP	0.981003475	6.630987108	16.08390785	6.06E-05	0.001997535	NOT
HMGB2	0.87369107	6.578076391	16.0090154	6.30E-05	0.002063422	NOT
ARHGAP1	0.978931979	7.082827115	15.84870226	6.86E-05	0.002194053	NOT
VGLL4	0.976009655	6.542490949	15.6685431	7.55E-05	0.002348337	NOT
CCDC9	0.894448426	6.654922211	15.51157134	8.20E-05	0.002490197	NOT
LRRC41	0.909027386	6.395111891	15.48281217	8.33E-05	0.002502587	NOT
UCK2	0.967645046	6.041338754	15.31488443	9.10E-05	0.002692648	NOT
IL13RA1	0.930485208	6.645160318	15.24612688	9.44E-05	0.002776773	NOT
CTNND1	0.99970157	6.574403343	15.10561103	0.000101661	0.002935805	NOT
MICALL2	0.88300878	6.794202354	15.07853577	0.000103129	0.002969353	NOT
CHMP1B	0.920961867	6.977559169	14.97259898	0.000109084	0.003114946	NOT
RCN3	0.988184578	6.694159996	14.91125435	0.000112689	0.00319162	NOT
RANBP1	0.96850992	6.134837106	14.87858835	0.000114657	0.003221074	NOT
GLIS2	0.884213565	6.592006209	14.73765856	0.000123554	0.003422753	NOT
DDX39A	0.883055312	6.209553567	14.7375242	0.000123562	0.003422753	NOT
RASA3	0.857197615	6.615833061	14.60771913	0.000132371	0.003609131	NOT
USP22	0.919122139	6.794462059	14.59021373	0.000133607	0.003631707	NOT
RBMS1	0.895886413	6.866850883	14.56075536	0.000135712	0.003664217	NOT
SF3B6	0.942757398	6.359439997	14.39417118	0.000148261	0.003904288	NOT
ANPEP	0.991244008	6.343684194	14.36971709	0.000150199	0.003940369	NOT
NPC1L1	-0.934504564	6.148591291	14.34920018	0.000151844	0.003968538	NOT
SERINC1	0.969075639	7.480580048	14.31375099	0.00015473	0.004036371	NOT
SLFN11	0.82203043	6.353576817	14.23145814	0.000161646	0.004146612	NOT
SEMA4A	0.959661778	6.153398509	14.19311085	0.000164973	0.004215146	NOT
TIMM13	0.86051248	6.384101776	14.09588132	0.000173724	0.004367642	NOT
PGK1	0.933039003	7.303163791	14.08412201	0.000174813	0.004379167	NOT
MIDEAS	0.923942881	6.576146203	13.964439	0.000186301	0.004600514	NOT
PPP1R18	0.887336471	6.675865504	13.8936568	0.00019345	0.004743291	NOT
JMJD1C	0.960034171	6.906019715	13.86281931	0.000196651	0.004796341	NOT
EDIL3	0.963848308	7.372594495	13.80034489	0.000203299	0.004923878	NOT
HMGA1	0.8395138	6.481536475	13.74827847	0.000209012	0.005044648	NOT
CCNB1IP1	-0.972925572	6.022496471	13.7303369	0.000211018	0.005075411	NOT
MED13L	0.92387093	7.041838484	13.61481765	0.000224407	0.005309917	NOT
SUPT7L	0.925982022	9.56698269	13.61325289	0.000224594	0.005309917	NOT
RRP12	0.867991895	6.47400198	13.58511733	0.000227986	0.005370476	NOT
SEC61A1	0.999007064	6.819248693	13.58102679	0.000228483	0.005370476	NOT
CLTC	0.987040883	7.115023147	13.57797544	0.000228855	0.005370476	NOT
CSGALNACT2	0.91285399	6.524120334	13.50986928	0.000237312	0.005516611	NOT
CYTH1	0.889360374	6.212559715	13.49119129	0.000239686	0.005539295	NOT
KXD1	0.922538723	6.565717734	13.42202196	0.000248688	0.005699038	NOT
CORO1A	0.993709235	6.233022771	13.40967709	0.00025033	0.005704553	NOT
TRIM28	0.962515287	6.834430865	13.37463668	0.00025505	0.0057742	NOT
MIPOL1	-0.960428091	6.050272211	13.31410293	0.000263417	0.005924969	NOT
RAB1A	0.872271637	7.361203499	13.26868414	0.000269877	0.006051278	NOT
SNX9	0.907264337	6.694986256	13.21921498	0.000277094	0.006192441	NOT
TYROBP	0.921986893	6.50555401	13.21526981	0.000277678	0.006195512	NOT
EIF3C	0.984863513	7.612768632	13.18702073	0.000281895	0.006260723	NOT
SNED1	0.888333013	6.546365876	13.13099897	0.00029045	0.006418572	NOT
BZW1	0.973275935	6.879953946	13.05995283	0.000301677	0.006628115	NOT
ATP6V1B2	0.882282585	6.278793795	13.05892644	0.000301842	0.006628115	NOT
PSME4	0.968968296	6.417214254	13.0133255	0.000309282	0.006748771	NOT
XRN2	0.986757128	6.8365838	12.88790181	0.000330713	0.007137846	NOT
IFT57	0.842758591	6.388407865	12.8740903	0.000333163	0.007179551	NOT
HIPK2	0.851442347	6.131901255	12.86696554	0.000334433	0.007195763	NOT
GNA13	0.81606516	6.685850603	12.84460066	0.000338454	0.007259769	NOT
B4GALNT3	-0.999077761	5.921531561	12.78613081	0.000349199	0.007410059	NOT
MYH14	-0.983568881	6.051511219	12.77707768	0.000350893	0.007424824	NOT
JAK1	0.982844652	6.451226343	12.75424769	0.000355202	0.007449701	NOT
NPDC1	0.961616705	6.869473187	12.73557194	0.000358766	0.007498428	NOT
LRP10	0.923265711	6.781706225	12.71829579	0.000362096	0.007556635	NOT
ALKBH5	0.899070095	6.655470792	12.70001358	0.000365653	0.007607993	NOT
LGR6	-0.887665683	6.276218317	12.68974988	0.000367665	0.007634606	NOT
PLEKHB2	0.795541447	6.272895698	12.63386022	0.000378822	0.007788583	NOT
ELL	0.771745405	6.503230662	12.62475803	0.000380671	0.007815021	NOT
UBXN4	0.895916772	7.030942702	12.5575059	0.000394618	0.008077448	NOT
SRGAP2B	0.977263949	7.446002173	12.50950855	0.000404886	0.008251115	NOT
IST1	0.910336474	6.808058946	12.49699397	0.000407607	0.008294391	NOT
IQGAP1	0.802814997	7.056723238	12.46220595	0.000415269	0.008425594	NOT
SLC25A27	-0.896411113	6.108079856	12.39818977	0.00042975	0.008681331	NOT
EPS15	0.834001639	6.358688164	12.3462192	0.00044188	0.008874699	NOT
BRCA1	-0.95170584	5.92243712	12.28292541	0.000457121	0.009144493	NOT
YWHAQ	0.974517993	7.510960043	12.27686389	0.000458608	0.009144493	NOT
PYGL	0.921108009	6.307797491	12.25204127	0.000464749	0.009253649	NOT
KIFC3	0.820887953	6.15747281	12.24631834	0.000466177	0.009268775	NOT
ACSM2B	-0.911135558	6.044160788	12.24251541	0.000467128	0.009274398	NOT
UGDH	0.925790152	6.821362874	12.23861125	0.000468107	0.009280547	NOT
C6orf62	0.884704246	6.935707955	12.20039376	0.000477794	0.009405432	NOT
ATP6AP1	0.85994367	6.383321265	12.18729636	0.000481161	0.009458284	NOT
STX5	0.810513783	6.585082066	12.15619603	0.000489251	0.009590141	NOT
SUMO2	0.936518971	6.940026718	12.14107249	0.000493234	0.009640989	NOT
PTPN5	-0.944470332	5.92584462	12.10715075	0.000502288	0.009776657	NOT
TUBB4B	0.904070389	7.985176279	12.01220894	0.000528532	0.010162326	NOT
SRSF2	0.911729321	7.809495173	12.01164104	0.000528693	0.010162326	NOT
CHIC2	0.896413167	6.322546791	12.00264294	0.000531252	0.010174183	NOT
HNRNPF	0.862643395	6.78258517	11.91864439	0.000555749	0.010579816	NOT
NFIA	-0.865555705	6.405652487	11.90143847	0.000560906	0.010663363	NOT
MYOF	0.930572801	6.865667402	11.88942296	0.000564536	0.010688447	NOT
RAP2B	0.797214563	6.405291042	11.8442974	0.000578382	0.010905957	NOT
ADAM15	0.970049288	10.24232528	11.77273657	0.000601046	0.011226527	NOT
ACTR3	0.914266838	7.602029721	11.75700036	0.000606148	0.011306622	NOT
SNAI1	0.792275724	6.215362397	11.72411145	0.000616955	0.011426147	NOT
PLSCR1	0.928216011	6.66272694	11.70696829	0.000622665	0.011491147	NOT
GLUD1	0.812489008	6.612716677	11.69923893	0.000625257	0.011523655	NOT
NDUFA13	0.923916006	6.468857649	11.68540925	0.000629921	0.011584782	NOT
TCIM	0.914789052	6.512153846	11.64971006	0.000642125	0.011720571	NOT
TOMM5	0.827489166	6.703992859	11.62099762	0.000652114	0.011830118	NOT
LIMS3	0.97322847	7.074197788	11.61428838	0.000654471	0.011857369	NOT
ZNF101	-0.851249945	6.211726513	11.5914278	0.000662565	0.011985256	NOT
SPAG5	-0.947450653	5.875426555	11.58916026	0.000663374	0.011985256	NOT
OTUD6B	-0.942088266	5.922521218	11.5857359	0.000664596	0.011985256	NOT
KCTD10	0.760147804	6.555779672	11.58465147	0.000664984	0.011985256	NOT
ATAD3C	-0.938653811	5.898011512	11.575583	0.000668235	0.012028227	NOT
ADGRA2	0.941367887	6.381274661	11.57078144	0.000669963	0.012043705	NOT
ATXN2L	0.961674939	6.462347527	11.56210047	0.000673098	0.012084412	NOT
ANKRD36B	0.896087589	7.623985202	11.54044473	0.000680983	0.012194437	NOT
ATP2B1	0.884450971	6.370670562	11.53100788	0.000684449	0.01222101	NOT
SF3B1	0.870660454	7.218811881	11.5304324	0.000684661	0.01222101	NOT
OSBPL5	0.993094846	6.619882034	11.50036176	0.000695826	0.012396251	NOT
CSNK2B	0.960543915	6.635408341	11.460972	0.000710731	0.012613206	NOT
CLIP1	0.88728367	6.693582497	11.439822	0.000718867	0.012690504	NOT
SPCS3	0.926424689	6.481840297	11.4216043	0.00072595	0.012752825	NOT
POMP	0.972914348	6.739970826	11.4153459	0.000728399	0.01277172	NOT
BPI	-0.950817713	5.853642773	11.36208316	0.000749587	0.013041312	NOT
TAPBP	0.81570909	6.571143124	11.36114963	0.000749964	0.013041312	NOT
CDH2	-0.995717802	5.751964825	11.35900784	0.000750829	0.013041312	NOT
FBXL22	-0.941308913	6.04967315	11.35106404	0.000754048	0.01308084	NOT
TAOK3	-0.831087794	6.129298343	11.32019276	0.000766688	0.013283508	NOT
PUF60	0.874966597	6.95822972	11.31234093	0.000769936	0.013323164	NOT
MYO9B	0.828203915	6.857363886	11.3042701	0.00077329	0.013364538	NOT
LCP2	0.865911638	6.311504424	11.28353523	0.000781975	0.013481056	NOT
PXDC1	0.94429343	7.515603721	11.21665718	0.000810664	0.013872248	NOT
CD68	0.893306043	6.496819612	11.17718246	0.000828094	0.014135661	NOT
NPR1	-0.878456641	5.988867012	11.17375826	0.000829624	0.014144376	NOT
ECE1	0.966361988	6.986359139	11.16780309	0.000832291	0.014172439	NOT
HDAC11	-0.919584687	5.90162602	11.15993513	0.000835828	0.01421523	NOT
TMEM232	-0.93528011	5.955207403	11.15325126	0.000838845	0.014249076	NOT
ALYREF	0.881169301	6.579489604	11.14664434	0.000841838	0.014263861	NOT
OR7D2	-0.879515341	5.986526951	11.13774471	0.000845887	0.014275987	NOT
FXYD5	0.93910568	6.275959685	11.13652945	0.000846441	0.014275987	NOT
KLHL2	-0.989392647	5.749605203	11.1220096	0.000853093	0.014350576	NOT
TCF20	-0.915170945	5.904145071	11.10152186	0.000862569	0.014492414	NOT
TMBIM1	0.805590801	6.96821705	11.08851822	0.000868639	0.014511356	NOT
ASAP1	0.79583386	6.229548048	11.08833231	0.000868726	0.014511356	NOT
IPO7	0.826933179	6.824737646	11.06070174	0.000881768	0.014708139	NOT
BRK1	0.85800497	6.557394098	11.0543524	0.000884792	0.014740876	NOT
LILRB3	0.890590299	6.392491145	11.04961262	0.000887057	0.014760889	NOT
ECPAS	0.796447752	6.216869706	11.0277	0.000897604	0.014907578	NOT
LAYN	-0.909322968	6.226128599	11.01210999	0.000905185	0.014968135	NOT
ILF3	0.795010379	6.941812098	11.00861043	0.000906896	0.014968135	NOT
ELK3	0.854095318	6.11443393	11.00825126	0.000907072	0.014968135	NOT
MYOCD	-0.958579692	6.693900051	11.00452098	0.000908899	0.014968135	NOT
C9orf152	-0.99237798	5.925206066	11.00350258	0.000909399	0.014968135	NOT
POLR2L	0.974784248	7.06545573	11.00167208	0.000910297	0.014968135	NOT
SLCO2B1	0.875102585	6.361631663	10.96657814	0.000927699	0.015218212	NOT
ERAP2	-0.949696271	5.818067963	10.96288555	0.00092955	0.015230565	NOT
A4GALT	0.769560794	6.38349466	10.93518325	0.000943552	0.015339085	NOT
ZNF226	-0.923318557	5.875635246	10.93325637	0.000944533	0.015339085	NOT
C11orf91	0.895987417	6.240794164	10.93234285	0.000944999	0.015339085	NOT
TBX5	-0.916104384	5.892251521	10.93231188	0.000945015	0.015339085	NOT
CENATAC	0.768049943	6.175932707	10.89184949	0.000965883	0.015641224	NOT
JAZF1	-0.830659633	6.071935931	10.88746807	0.000968171	0.015659994	NOT
EIF4A3	0.841023716	6.582421624	10.86666623	0.000979106	0.015818435	NOT
KHSRP	0.831488164	6.747702957	10.86239014	0.00098137	0.015836566	NOT
ARAP1	0.797018436	6.410724005	10.8344607	0.000996283	0.016007217	NOT
AFF4	0.8173899	6.685913382	10.83208163	0.000997564	0.016007217	NOT
CXCL16	0.958715996	6.020256023	10.83180802	0.000997712	0.016007217	NOT
SERPINA3	0.878902819	6.313930655	10.8204396	0.001003857	0.016087206	NOT
ZNF627	-0.953841221	5.798567315	10.81035308	0.001009341	0.016151508	NOT
TKT	0.961513427	6.552852878	10.80878339	0.001010197	0.016151508	NOT
CDK12	0.71821088	6.358079582	10.79033962	0.001020312	0.016275729	NOT
NR1H2	0.786901751	6.826950572	10.78078434	0.001025592	0.01634118	NOT
METRNL	0.775179182	6.657923983	10.70995317	0.001065607	0.016881847	NOT
LNX1	-0.968827595	5.749488321	10.700043	0.00107133	0.016933854	NOT
SPON2	0.901460509	6.084804765	10.68969617	0.001077339	0.016990125	NOT
TBC1D14	0.833437576	5.970050431	10.68419471	0.001080548	0.017021385	NOT
NEK6	0.760965796	6.509438969	10.64223792	0.001105338	0.017352812	NOT
ASCL1	-0.982404747	5.946858231	10.6401382	0.001106594	0.017352895	NOT
ATP2A3	0.891632682	6.397434696	10.63553191	0.001109354	0.017376536	NOT
SOCS2	0.780600563	6.382698251	10.61408472	0.001122295	0.017534976	NOT
SERINC3	0.709232546	6.508528796	10.6124964	0.001123259	0.017534976	NOT
SAMD13	-0.964276652	6.001640883	10.60077639	0.001130402	0.017590293	NOT
SPRYD4	-0.883139405	5.930044778	10.60044352	0.001130605	0.017590293	NOT
ACADL	-0.802040633	6.125149403	10.59645054	0.00113305	0.017608582	NOT
KDM4B	0.892938596	7.036276376	10.58709745	0.001138796	0.017678092	NOT
PTK2B	0.982035327	6.69149611	10.58376556	0.00114085	0.017690193	NOT
ZNF440	-0.836928409	6.030221088	10.57759733	0.001144663	0.017693089	NOT
ACSM5	-0.90753179	6.005775252	10.57727654	0.001144862	0.017693089	NOT
THOC6	0.714071776	6.476923416	10.57392262	0.001146941	0.017705502	NOT
KRT77	-0.934778447	5.857472087	10.57089758	0.001148819	0.017714794	NOT
ACSL1	0.886965772	6.958345728	10.55750977	0.00115717	0.017792533	NOT
EDC4	0.811813848	6.015301093	10.55665203	0.001157707	0.017792533	NOT
CCDC22	-0.889516867	6.085012243	10.54490379	0.001165089	0.017886176	NOT
CD9	0.972340484	7.848435204	10.53556438	0.001170991	0.017939193	NOT
ARVCF	-0.845529973	6.128246123	10.53534904	0.001171128	0.017939193	NOT
RSL1D1	0.827280441	6.847110821	10.51983344	0.001181001	0.018046905	NOT
BLOC1S1	0.84321823	6.456085062	10.51817663	0.001182061	0.018046905	NOT
ZFAND3	0.833100883	6.885722809	10.51234007	0.0011858	0.018084101	NOT
KCNMA1	-0.948668685	6.579046586	10.49652883	0.00119599	0.018199508	NOT
FIGNL2	-0.936557759	6.069771684	10.47746557	0.001208394	0.018348024	NOT
CTSS	0.967161094	6.313745276	10.47151178	0.001212295	0.018387132	NOT
RAB26	-0.949292517	6.189070453	10.46836893	0.001214359	0.018398332	NOT
NKX6-3	-0.969178338	5.773055305	10.44093531	0.001232528	0.01863293	NOT
ATP5F1A	0.956082023	6.816138911	10.41531167	0.001249748	0.018852171	NOT
MAP2K1	0.881316573	6.603450237	10.39230322	0.001265417	0.01899228	NOT
ID2	0.770411073	6.734161591	10.39162996	0.001265878	0.01899228	NOT
RNF181	0.908572828	7.784503579	10.38767314	0.001268594	0.019012469	NOT
GALNT1	0.981518686	6.613466167	10.38080245	0.001273323	0.019039336	NOT
SLX4IP	-0.924368411	5.810425826	10.37909388	0.001274502	0.019039336	NOT
NAPA	0.866466739	6.668561122	10.37085814	0.0012802	0.019103892	NOT
ST6GAL2	-0.938892283	6.22069992	10.35899227	0.001288455	0.019178488	NOT
MBD2	0.860535616	6.325962859	10.35771788	0.001289345	0.019178488	NOT
BCR	0.899558496	6.662132727	10.3435469	0.001299281	0.019305592	NOT
APH1A	0.960309563	6.278110436	10.33755614	0.001303505	0.019347636	NOT
APMAP	0.810254096	6.561730336	10.31481954	0.001319662	0.019545645	NOT
LAP3	0.977521548	6.714282495	10.30083699	0.001329699	0.019673305	NOT
PHKG1	-0.896171882	5.92918948	10.2784561	0.001345925	0.01985298	NOT
UBE2J1	0.897343165	6.43639517	10.27836879	0.001345989	0.01985298	NOT
TAF10	0.923442906	6.783380317	10.27816931	0.001346134	0.01985298	NOT
MIF	0.980995885	7.612103907	10.27091854	0.001351435	0.019904596	NOT
EDNRA	0.962727268	6.756859958	10.26755327	0.001353902	0.019904596	NOT
NEUROG2	-0.941771056	5.76702522	10.26750595	0.001353937	0.019904596	NOT
CDC42	0.866607856	7.26223905	10.2547851	0.001363305	0.02002111	NOT
CHST10	-0.807552907	6.083493841	10.24872485	0.001367791	0.020065757	NOT
FAM153B	-0.815471198	6.054084576	10.23980044	0.001374425	0.020141778	NOT
PDE4B	0.742700121	6.209006537	10.23637786	0.001376977	0.0201579	NOT
WNT11	-0.886690518	5.975725422	10.23314539	0.001379392	0.020171978	NOT
CNOT6	-0.897423777	5.995783421	10.23106155	0.001380952	0.020173523	NOT
NTRK3	-0.944003923	6.800102858	10.22464692	0.001385763	0.020222518	NOT
RNF31	0.765221856	6.104036412	10.1838556	0.001416756	0.020637567	NOT
HEG1	0.974315653	6.75259803	10.18330624	0.001417178	0.020637567	NOT
SNRPB	0.829100565	6.327580593	10.17046375	0.001427084	0.020738291	NOT
ZBTB7A	0.789748339	6.85413781	10.16117745	0.00143429	0.020782892	NOT
CLPTM1L	0.910607437	6.849253529	10.15735631	0.001437266	0.020799139	NOT
CAPZB	0.86405513	7.118029009	10.14592539	0.001446205	0.020906708	NOT
ARPP19	0.763833526	6.698980518	10.14080067	0.001450232	0.020922564	NOT
EDF1	0.888768912	7.474473868	10.13680021	0.001453382	0.020945005	NOT
TP53BP2	0.75375228	6.461551169	10.13105647	0.001457918	0.020988578	NOT
SCNM1	-0.808482142	6.151034942	10.11602761	0.001469855	0.021101377	NOT
SPAAR	-0.807113094	6.063914086	10.11300859	0.001472264	0.021101377	NOT
CES1	-0.93064795	6.247551213	10.11270434	0.001472507	0.021101377	NOT
PSMA7	0.855527592	6.577858377	10.11264572	0.001472554	0.021101377	NOT
SPATS2L	0.794991363	6.419324108	10.10974154	0.001474876	0.021101377	NOT
IER5	0.846527211	6.76604219	10.10620378	0.00147771	0.021120149	NOT
ZNF341	-0.878322337	5.888590533	10.10368598	0.001479731	0.021127265	NOT
AWAT2	-0.831755427	6.009712192	10.09749175	0.001484713	0.021176611	NOT
SLPI	-0.972514875	5.809763369	10.09313631	0.001488226	0.021204928	NOT
FCGRT	0.935033023	6.575797676	10.08862884	0.001491871	0.021235059	NOT
ANKRD18A	-0.913745311	5.805098582	10.0688526	0.001507969	0.021442208	NOT
ELOVL7	-0.921570215	5.785720174	10.06277834	0.001512949	0.021461651	NOT
ALPI	-0.925130669	5.765858012	10.0625857	0.001513107	0.021461651	NOT
EPHX2	-0.916159844	5.798005	10.05376231	0.001520371	0.021530319	NOT
LIMA1	0.889064941	6.549353386	10.0435749	0.001528802	0.021618723	NOT
NPIPB6	0.938813031	7.852582134	10.0421749	0.001529965	0.021618723	NOT
LATS2	0.738957425	6.46015896	10.04058305	0.001531287	0.021618723	NOT
UBE2D3	0.869676236	7.246859391	10.03272608	0.001537833	0.021652332	NOT
SUB1	0.829479888	6.867124168	10.03131871	0.001539008	0.021652332	NOT
SLC44A2	0.898914823	6.778172333	10.02985743	0.00154023	0.021652332	NOT
LYVE1	0.896572539	6.193396534	10.02837604	0.001541469	0.021652332	NOT
MAFK	0.919936102	7.044934286	10.0222376	0.001546615	0.021680725	NOT
NTN1	-0.841825619	6.418923942	10.0062937	0.001560062	0.021759332	NOT
EIF3B	0.794953382	6.657776588	10.00110652	0.001564462	0.021776934	NOT
TMED2	0.952401129	6.79735745	9.988713878	0.001575026	0.021864276	NOT
NLGN1	-0.918548118	5.782735956	9.988566146	0.001575152	0.021864276	NOT
TMA7	0.720933261	10.27646772	9.988202667	0.001575463	0.021864276	NOT
CHD1	0.734731016	6.292310037	9.977401629	0.001584732	0.021949007	NOT
EIF2B5	0.725221982	6.215709052	9.973166273	0.001588381	0.021972053	NOT
EEF1AKMT2	-0.955720175	5.847144885	9.971236775	0.001590046	0.021972053	NOT
FHL3	0.789357971	6.52353568	9.968193499	0.001592677	0.021972053	NOT
CENPP	-0.979218411	5.969616828	9.957782809	0.001601708	0.022052092	NOT
PLXNB2	0.748162365	7.01101638	9.941254481	0.001616154	0.022228921	NOT
TM9SF3	0.918317105	6.861614999	9.928256208	0.001627607	0.022364281	NOT
ERH	0.787513354	7.041405866	9.926356063	0.001629288	0.022365237	NOT
DCTN1	0.679082916	6.402324607	9.923392151	0.001631913	0.022378168	NOT
PGAP3	0.693306026	6.447791477	9.921300872	0.001633769	0.022378168	NOT
CCL16	-0.988545272	5.796276336	9.919838579	0.001635067	0.022378168	NOT
MKNK2	0.820350274	7.254092881	9.91206269	0.00164199	0.022450774	NOT
PPP1R1C	-0.932919961	5.812695743	9.900437357	0.001652395	0.022570804	NOT
KIAA1328	-0.853229153	5.925217375	9.879084116	0.001671681	0.022784556	NOT
RPL36AL	0.800525465	7.351068744	9.877667379	0.001672969	0.022784556	NOT
ELOC	0.90134525	7.332385446	9.867427673	0.001682305	0.022844457	NOT
KCNQ2	-0.940149621	5.721529931	9.864409566	0.001685067	0.022858165	NOT
XKR4	-0.890721217	6.298009242	9.862727139	0.001686609	0.022858165	NOT
PSMD9	-0.870546592	5.887914098	9.859774199	0.001689318	0.022872547	NOT
MLPH	-0.88160251	5.88020772	9.851992987	0.001696479	0.022917695	NOT
HOXA4	-0.831025229	5.972882452	9.850812147	0.001697568	0.022917695	NOT
C4orf3	0.953781772	7.525038116	9.85076983	0.001697607	0.022917695	NOT
UTS2R	-0.949938299	5.773115855	9.846888991	0.001701192	0.022931837	NOT
H1-3	0.948597952	6.593019346	9.844274432	0.001703612	0.022931837	NOT
IRF9	0.807735717	6.606590619	9.840610949	0.001707008	0.022955287	NOT
TMEM174	-0.943421622	5.716694995	9.83614078	0.001711161	0.022988863	NOT
NOP58	0.706957581	6.685558199	9.81564529	0.001730336	0.023223981	NOT
SEPTIN2	0.973457296	7.556824056	9.803699833	0.001741611	0.023352735	NOT
TMEM132C	-0.861081991	5.881594945	9.800503024	0.001744641	0.023370785	NOT
DLC1	0.762988001	6.611443983	9.798533881	0.001746511	0.023373263	NOT
SERBP1	0.995368781	7.651132011	9.794173664	0.001750657	0.023406178	NOT
STING1	0.749411835	6.648877713	9.787851967	0.001756686	0.023464179	NOT
ZCCHC9	-0.938534489	5.724555161	9.77692033	0.001767161	0.023558746	NOT
MAP1LC3A	0.681744232	6.438879065	9.771884217	0.001772008	0.023600692	NOT
FOXR1	-0.945176974	5.704974416	9.75993127	0.001783566	0.023714974	NOT
ZBTB39	-0.901229626	5.795863595	9.735908506	0.001807027	0.023998007	NOT
HCLS1	0.87680734	6.304720981	9.720249956	0.001822487	0.024172645	NOT
PCDH17	-0.870547082	5.848821499	9.710372559	0.001832309	0.024264103	NOT
C3orf18	-0.977136156	5.989203913	9.706537506	0.001836136	0.024270966	NOT
PAK2	0.814094876	6.603125182	9.706349067	0.001836325	0.024270966	NOT
ARHGAP26	0.970406417	6.743295269	9.691322715	0.001851402	0.024446964	NOT
PPP1R14B	0.803699514	7.46072444	9.687459203	0.001855299	0.024475134	NOT
DGKK	-0.989495282	6.378801721	9.683803854	0.001858994	0.024500583	NOT
ATP6V0D1	0.683024935	6.532744416	9.681646564	0.001861178	0.024506094	NOT
CFAP94	-0.904854028	5.796830944	9.654360982	0.001889026	0.024797312	NOT
ITPRID2	0.784274765	6.858614721	9.653053084	0.001890371	0.024797312	NOT
HINT1	0.78202548	7.41584089	9.652984343	0.001890442	0.024797312	NOT
GPX1	0.905064157	6.977287321	9.645773022	0.001897878	0.024871343	NOT
TNS3	0.753879091	6.077205968	9.639397991	0.001904476	0.024934268	NOT
CCDC3	0.807715446	6.569518747	9.631821204	0.001912349	0.024991449	NOT
SEM1	0.921539382	7.006294407	9.631208823	0.001912987	0.024991449	NOT
AR	-0.826717701	6.152926473	9.629999806	0.001914246	0.024991449	NOT
MBNL2	0.928738483	6.923109856	9.607096883	0.001938268	0.025163037	NOT
ZNF703	0.971977266	7.479548336	9.601633729	0.001944043	0.025214423	NOT
RAPH1	0.731081971	6.467288686	9.59709393	0.001948856	0.025253238	NOT
ART5	-0.91487397	5.744139887	9.575765463	0.001971626	0.025521045	NOT
ATP6V1F	0.79640602	6.508372805	9.572781814	0.001974833	0.025521045	NOT
TMEM14C	0.834818185	7.072321351	9.572589702	0.00197504	0.025521045	NOT
NXF1	0.735753287	6.59603715	9.56514219	0.001983068	0.025577159	NOT
C8orf58	-0.954084574	5.962773667	9.560455281	0.001988138	0.025618736	NOT
ABCA1	0.901225261	6.209194981	9.557519216	0.00199132	0.025635941	NOT
HSPA8	0.694254342	7.824912536	9.553542906	0.001995639	0.025643989	NOT
RLBP1	-0.882785224	5.892947485	9.552334296	0.001996953	0.025643989	NOT
WAC	0.757905807	6.727083015	9.551841715	0.001997489	0.025643989	NOT
RNF122	0.7481882	6.313403302	9.549906841	0.001999596	0.025647309	NOT
KRTAP1-3	-0.914535938	5.73000172	9.547596125	0.002002114	0.02565142	NOT
PDIA4	0.892642235	6.79495673	9.544805368	0.002005161	0.02565142	NOT
IFNGR2	0.768463673	6.492976741	9.544530448	0.002005461	0.02565142	NOT
NECAB1	-0.811487702	5.970537291	9.522208982	0.002030001	0.025911082	NOT
CDH5	0.940778202	6.363079787	9.5209779	0.002031363	0.025911082	NOT
SPC24	-0.779259962	6.223549403	9.513736203	0.002039395	0.025989647	NOT
DZIP1	-0.956230145	5.898028852	9.510494731	0.002043001	0.02601171	NOT
MAN2C1	0.770861221	6.575923723	9.503174081	0.002051168	0.026044012	NOT
SPANXC	-0.910804153	5.889988136	9.496150821	0.002059034	0.026119994	NOT
TARS3	-0.887468893	6.200359922	9.488933621	0.002067149	0.026180776	NOT
TOP1	0.772113949	6.538638202	9.486971224	0.002069362	0.026180776	NOT
ZP2	-0.894758578	5.775483377	9.486861879	0.002069485	0.026180776	NOT
SLC34A3	-0.963875089	5.958995839	9.481428639	0.002075623	0.02623451	NOT
HLA-G	0.689635014	6.260408405	9.477568003	0.002079995	0.026265854	NOT
DDX3Y	0.948273211	6.98310525	9.464674038	0.002094667	0.026427075	NOT
THBS3	0.73803725	6.357870506	9.456951414	0.002103504	0.026509088	NOT
ARC	0.967855754	6.447851207	9.454173208	0.002106692	0.026509088	NOT
PGAM4	0.785789442	7.006667315	9.453994558	0.002106898	0.026509088	NOT
RNPS1	0.753440666	6.518910721	9.450542505	0.002110867	0.026534969	NOT
GBE1	0.690441155	6.352159576	9.43825149	0.00212506	0.026665084	NOT
SLC38A10	0.69633212	6.25179576	9.434975293	0.00212886	0.026686697	NOT
OR5D14	-0.910914906	5.844083506	9.431201513	0.002133245	0.026686697	NOT
OSMR	0.866678215	6.696160216	9.429182217	0.002135595	0.026686697	NOT
NOP53	0.951813392	7.430161833	9.425465272	0.002139928	0.026706763	NOT
SPTBN1	-0.850694907	6.98912166	9.404977317	0.002163972	0.026934173	NOT
CTSH	0.756805428	6.148548108	9.400360311	0.002169428	0.026977887	NOT
EIF3A	0.95087422	7.666947322	9.398668676	0.002171431	0.026978616	NOT
DHX16	-0.97177962	5.954574503	9.396116493	0.002174455	0.026992033	NOT
MALL	0.946428748	6.454951713	9.388697391	0.002183273	0.027077265	NOT
EHD2	0.856225158	7.570315003	9.377217722	0.002196988	0.027198744	NOT
FBXL8	-0.861868742	5.948040067	9.352168764	0.002227218	0.027548418	NOT
NPC2	0.846977056	7.378152516	9.348287144	0.00223194	0.027582243	NOT
VSIR	0.935724866	6.693071853	9.345500291	0.002235336	0.027582904	NOT
GRINA	0.882715329	6.499000921	9.344381941	0.002236701	0.027582904	NOT
ZBTB38	0.757477809	6.795893129	9.34283034	0.002238595	0.027582904	NOT
PRAC2	-0.833651027	6.080226424	9.338721363	0.00224362	0.027603688	NOT
GNPDA1	-0.892832896	5.790328797	9.324117126	0.002261573	0.027775314	NOT
ZNF534	-0.913435008	5.846582446	9.318325544	0.002268732	0.027838609	NOT
FTSJ3	-0.95660932	5.636406466	9.312358517	0.002276133	0.027895727	NOT
NCAM1	-0.888832704	5.931067613	9.31133295	0.002277407	0.027895727	NOT
SEPTIN1	-0.91900449	5.887920089	9.308244023	0.00228125	0.027901117	NOT
RELT	0.917199031	6.406755741	9.307747677	0.002281868	0.027901117	NOT
ACKR3	0.785705044	6.275309772	9.302823486	0.00228801	0.027951582	NOT
SMC1A	0.696189507	6.428429418	9.300121663	0.002291386	0.027968215	NOT
PRKAR2B	-0.889982134	5.911668204	9.294295995	0.002298685	0.028032641	NOT
MAP3K8	0.840663789	6.885032445	9.286464714	0.002308533	0.028061912	NOT
ZNF283	-0.809011201	5.94857844	9.284469405	0.002311049	0.028061912	NOT
MXRA8	0.923291244	6.884529196	9.28435323	0.002311195	0.028061912	NOT
CFLAR	0.992428055	6.967964182	9.276611573	0.002320984	0.028131541	NOT
KNDC1	-0.989670682	5.805987867	9.272154307	0.002326639	0.028175475	NOT
SEC31A	0.788692805	6.823617587	9.267285804	0.002332832	0.028225838	NOT
WDR1	0.985931644	7.229087078	9.264591504	0.002336266	0.028233323	NOT
NRN1	-0.838927446	6.042957009	9.263488102	0.002337674	0.028233323	NOT
SP7	-0.922187001	5.954329481	9.262016108	0.002339553	0.028233323	NOT
HIF3A	-0.908994162	5.736218534	9.259120079	0.002343256	0.028253435	NOT
RASL10B	-0.88626159	5.778374739	9.256072435	0.002347158	0.028275925	NOT
SNORC	-0.765047145	6.14358272	9.247806806	0.002357776	0.028364858	NOT
TASOR2	0.767706688	7.676103091	9.24714509	0.002358628	0.028364858	NOT
G3BP1	0.736617238	7.130037872	9.236664888	0.002372166	0.028502963	NOT
CYP11B1	-0.797297235	5.981003119	9.231198818	0.002379258	0.028563447	NOT
ZNF560	-0.935173166	5.818470908	9.223706342	0.002389014	0.028631037	NOT
SRSF11	0.888965173	6.936801968	9.20395646	0.002414926	0.028916606	NOT
HSPG2	0.957394494	8.506701736	9.202342653	0.002417056	0.028917159	NOT
ATP6V1E2	-0.772536961	6.06938924	9.196341367	0.002424993	0.028987128	NOT
NDUFB3	0.687715822	6.26936165	9.19016866	0.002433185	0.029035028	NOT
SPDEF	-0.933894103	5.69574018	9.179431546	0.0024475	0.029180764	NOT
SERPINB11	-0.783787111	6.059352825	9.176015641	0.002452073	0.029191265	NOT
CPEB4	0.79436154	6.658958089	9.175631011	0.002452588	0.029191265	NOT
SPCS1	0.949508893	6.881117704	9.17384127	0.002454988	0.029194787	NOT
SLC25A29	-0.918182922	6.11427426	9.170400869	0.002459607	0.029201667	NOT
PPP3R1	0.733601642	6.716640625	9.168997602	0.002461494	0.029201667	NOT
CCRL2	-0.824757476	6.043180326	9.168711383	0.002461879	0.029201667	NOT
IL17RC	-0.763863861	6.069410128	9.164709169	0.002467268	0.029230118	NOT
NHEJ1	-0.827416502	5.905315012	9.161825648	0.002471159	0.029236783	NOT
IQSEC1	0.733449655	6.460899321	9.151982961	0.002484487	0.029369427	NOT
TXN	0.894705547	7.145033735	9.138552513	0.00250279	0.029560616	NOT
IGFL2	-0.821717687	6.147194335	9.130504639	0.002513824	0.029665685	NOT
ENPP2	0.797480932	5.888738799	9.124536526	0.002522038	0.029710963	NOT
ZNF177	-0.741262304	6.126229234	9.123356595	0.002523665	0.029710963	NOT
SEMA4B	0.849242915	6.312985939	9.123053441	0.002524083	0.029710963	NOT
DNAJB6	0.837365	6.863438224	9.109797635	0.00254244	0.02990168	NOT
CLYBL	-0.829220747	5.956985464	9.101540156	0.002553944	0.030011539	NOT
UQCR11	0.954211352	7.099822391	9.086144395	0.002575533	0.030214068	NOT
PSMD8	0.825182387	7.109819935	9.065350521	0.002604986	0.030508245	NOT
SEPTIN7	0.882256057	7.723414673	9.065336564	0.002605006	0.030508245	NOT
ATF6B	0.638206526	6.392598865	9.061906027	0.002609898	0.030539765	NOT
ZNFX1	0.757651317	6.548866171	9.056372044	0.002617809	0.03060653	NOT
PANX1	0.749737806	6.010546656	9.052221674	0.002623758	0.030650264	NOT
REL	0.807564545	6.465971828	9.050056954	0.002626866	0.030660767	NOT
DDX1	0.735933045	6.417427807	9.047371928	0.002630727	0.030672187	NOT
BAZ2A	0.794975851	6.137776767	9.044768954	0.002634475	0.030672187	NOT
SHC1	0.887415495	7.134172478	9.034135132	0.002649844	0.030825259	NOT
MAOB	-0.923999641	6.410057032	9.019607902	0.002670987	0.031029073	NOT
PICALM	0.84313751	7.009707136	9.015762615	0.002676612	0.031058545	NOT
MARCHF1	-0.887886431	5.766226042	9.009360189	0.002686004	0.031115499	NOT
OR2AP1	-0.741359594	6.109618004	8.988939015	0.002716187	0.03136043	NOT
WDR26	0.714544955	6.778863351	8.98563817	0.002721097	0.031391014	NOT
PNLDC1	-0.836866331	5.896974908	8.979054387	0.002730919	0.031478156	NOT
CYB5D2	-0.79698799	5.955180674	8.972131376	0.002741286	0.03154525	NOT
POMK	-0.861137971	5.976725513	8.966177422	0.002750234	0.031595818	NOT
SLC11A1	0.904474429	6.173175398	8.958825119	0.002761324	0.03169627	NOT
YPEL3	0.862983394	6.238191484	8.957160739	0.002763841	0.03169627	NOT
BACH1	0.784638028	6.639173962	8.955846794	0.00276583	0.03169627	NOT
OCIAD1	0.794257506	6.886231509	8.949200054	0.002775911	0.031785557	NOT
SPDL1	-0.877671388	5.758796558	8.94067077	0.002788903	0.031907992	NOT
TLX2	-0.852171007	5.814036458	8.929362598	0.002806223	0.032079701	NOT
SELENON	0.881014054	6.715244226	8.913758505	0.002830302	0.032275205	NOT
ALKBH1	-0.820477049	5.932124483	8.911161762	0.002834329	0.032294595	NOT
TACR3	-0.905504527	6.212787166	8.906951857	0.002840871	0.032342578	NOT
IRS2	0.709702388	6.966050366	8.904386197	0.002844865	0.032361504	NOT
SLC25A3	0.926629236	7.365970115	8.893300952	0.002862188	0.032531898	NOT
HOXC4	-0.901150756	6.071505294	8.888648608	0.00286949	0.032588206	NOT
PPP2CA	0.737758572	6.87192208	8.881401564	0.002880903	0.032664356	NOT
GPC1	0.826109287	6.99406769	8.852615568	0.002926692	0.033156433	NOT
NDUFB2	0.87267997	6.780321306	8.849836602	0.002931151	0.033168498	NOT
TMEM41A	-0.900764759	5.947848796	8.848974013	0.002932537	0.033168498	NOT
KIF5B	0.650062741	6.428323826	8.844226356	0.002940175	0.033227808	NOT
SEC31B	-0.898995845	6.032966241	8.838055863	0.002950132	0.033307317	NOT
PLK3	0.761772589	7.180277239	8.836894477	0.00295201	0.033307317	NOT
CDC27	0.64366806	6.35570866	8.833660844	0.002957246	0.033339281	NOT
KCTD9	-0.845405235	6.310834025	8.827175775	0.002967773	0.03343081	NOT
ZIK1	-0.82001856	6.017623436	8.824928058	0.002971431	0.033444867	NOT
MMS22L	-0.848641625	5.856761968	8.822308945	0.002975699	0.033455928	NOT
SOST	-0.797158161	5.935462257	8.820244306	0.002979068	0.033455928	NOT
LCP1	0.843943841	6.33421139	8.819890148	0.002979646	0.033455928	NOT
RBMX	0.74559491	6.679287494	8.812221885	0.002992194	0.033545163	NOT
MESP2	-0.830672058	5.851966453	8.800735145	0.003011092	0.033714366	NOT
DHRS12	-0.743778139	6.121231143	8.799954644	0.00301238	0.033714366	NOT
MORF4L2	0.889524909	7.084370541	8.797190708	0.003016947	0.033738273	NOT
IMMP2L	-0.84681678	6.08623462	8.791136452	0.003026976	0.033823169	NOT
PDE7A	0.736955713	6.49868224	8.78592094	0.003035643	0.033884834	NOT
NCKIPSD	-0.76310312	6.06163115	8.784878415	0.003037378	0.033884834	NOT
ARSI	-0.810074399	5.961081346	8.774674185	0.003054417	0.034018569	NOT
MANBAL	-0.752593985	6.050622028	8.772689112	0.003057743	0.034018569	NOT
ARHGEF2	0.676997067	6.215270675	8.771837575	0.003059171	0.034018569	NOT
CCDC177	-0.992050422	6.099916212	8.77008855	0.003062106	0.034023943	NOT
HSP90AA1	0.796176186	7.545431483	8.765762849	0.003069377	0.034077448	NOT
SSX3	-0.719495746	6.200327513	8.751283282	0.003093843	0.034321622	NOT
AP3D1	0.753220073	6.241001199	8.745725167	0.003103287	0.034376701	NOT
RAB1B	0.817746943	6.882232334	8.745445999	0.003103762	0.034376701	NOT
AP2M1	0.838402569	6.988208756	8.737374522	0.003117531	0.034501668	NOT
YIPF4	0.713676561	6.347440519	8.717978308	0.003150873	0.034842876	NOT
CCT3	0.815052487	6.14443472	8.711597019	0.003161921	0.034909418	NOT
ASB14	-0.898359866	5.683116486	8.7079464	0.003168259	0.03495159	NOT
CAST	0.855416432	7.011548753	8.697890163	0.003185786	0.035117026	NOT
FKBP8	0.747170851	7.007504056	8.693143179	0.003194093	0.035180657	NOT
PSG7	-0.857417374	5.768827504	8.663141906	0.003247109	0.035736228	NOT
CHD6	-0.867819188	6.084692671	8.659194838	0.003254151	0.035785342	NOT
RIPOR1	0.832010996	6.546878916	8.648268028	0.003273724	0.035972084	NOT
LEPROT	0.733771613	6.804814791	8.645887628	0.003278004	0.035973449	NOT
REG1B	-0.872545382	5.971674209	8.645316049	0.003279033	0.035973449	NOT
ZNF69	-0.751123229	6.036176047	8.642043945	0.003284927	0.03599399	NOT
PTK2	0.794000715	6.325829248	8.641397845	0.003286092	0.03599399	NOT
CCT2	0.767716282	6.7689082	8.635865922	0.003296085	0.036074978	NOT
CHRDL1	0.959604001	6.227617184	8.629021059	0.003308493	0.036153755	NOT
SEL1L	0.735532712	6.68144548	8.615043502	0.003333978	0.036403581	NOT
SPTAN1	0.848956671	6.925516819	8.612989028	0.003337741	0.036410585	NOT
DNM2	0.730462259	6.745841497	8.611829228	0.003339867	0.036410585	NOT
RFX1	-0.888110284	6.03720799	8.609334618	0.003344445	0.03643187	NOT
PI4KA	0.704323759	6.637977418	8.586016145	0.003387543	0.036872409	NOT
CLEC6A	-0.849259846	5.787366835	8.582564004	0.003393971	0.036907281	NOT
ITM2B	0.993165783	8.208833765	8.581440738	0.003396066	0.036907281	NOT
AKAP13	0.817016557	6.482942361	8.577994616	0.003402499	0.036947965	NOT
SRA1	0.707078987	6.088047065	8.576585169	0.003405134	0.036947965	NOT
HSPE1	0.689956086	6.941039058	8.572051858	0.003413622	0.037004012	NOT
ETF1	0.719630442	6.640166329	8.568169283	0.00342091	0.037004012	NOT
STK19	-0.813588816	6.196201288	8.568139968	0.003420965	0.037004012	NOT
ADAM18	-0.810364237	5.904387135	8.561877983	0.003432751	0.037073464	NOT
NTRK2	0.924349596	7.014705046	8.560976542	0.003434451	0.037073464	NOT
TLR9	-0.801690796	5.891138979	8.560474075	0.0034354	0.037073464	NOT
EIF4H	0.829078505	6.958946552	8.558800447	0.003438559	0.037078729	NOT
VAPA	0.715198382	7.105837245	8.554873974	0.003445984	0.037129938	NOT
CAV2	0.729335786	7.044607371	8.551460028	0.003452452	0.037147348	NOT
SRP9	0.70559469	6.763888135	8.551196068	0.003452953	0.037147348	NOT
FAM236B	-0.84150321	6.024610151	8.541549498	0.0034713	0.037315803	NOT
GMFG	0.885464749	6.394540746	8.53948439	0.003475241	0.037329249	NOT
CHML	-0.818516024	5.943121849	8.527428901	0.003498336	0.037548261	NOT
ASB8	-0.84474273	6.181237874	8.517403652	0.00351766	0.037670761	NOT
SASH1	0.936152117	6.333199161	8.517283543	0.003517892	0.037670761	NOT
HSD17B12	0.778774986	6.408264144	8.511091734	0.003529882	0.037770012	NOT
SH3PXD2A	0.755186427	6.516711835	8.507792055	0.003536289	0.037809412	NOT
IRX5	-0.947070639	5.685384741	8.50516065	0.003541406	0.03783498	NOT
PIWIL1	-0.789195008	5.906067686	8.501939739	0.003547681	0.037872857	NOT
SLC2A3	0.777725704	6.204448765	8.489265904	0.003572479	0.038108276	NOT
WDR74	0.766794018	6.139036478	8.486209561	0.003578486	0.038143031	NOT
SNRK	0.724188697	6.45951638	8.48283572	0.003585128	0.038184506	NOT
HGSNAT	0.704287008	6.083453825	8.476135409	0.003598357	0.038296013	NOT
ARHGEF28	-0.853849711	5.958376013	8.473795893	0.003602988	0.038315913	NOT
HAL	-0.938632814	5.922156017	8.464436702	0.003621574	0.038410087	NOT
SEC11A	0.717456374	6.363127236	8.464292294	0.003621861	0.038410087	NOT
EAF1	0.742262385	5.964477759	8.463763649	0.003622914	0.038410087	NOT
TECR	0.684822405	6.316978401	8.458935707	0.003632544	0.038482778	NOT
ABHD16A	0.722034097	6.846316477	8.454767938	0.003640877	0.038541641	NOT
AP2S1	0.787092555	6.530498942	8.449556675	0.003651324	0.038608582	NOT
ZNF709	-0.836508142	5.945472463	8.448839395	0.003652765	0.038608582	NOT
C19orf53	0.687705527	6.209602584	8.431832492	0.003687086	0.038941687	NOT
EDEM1	0.880578093	6.074180382	8.423282383	0.003704464	0.039095479	NOT
HBZ	-0.76820035	6.405232761	8.417879068	0.00371549	0.03918204	NOT
BPIFB2	-0.867285106	5.721289762	8.394054436	0.003764503	0.03966877	NOT
GOLPH3	0.701235535	6.568170102	8.392240941	0.00376826	0.039678239	NOT
HMGB4	-0.908830192	5.7958071	8.387474648	0.003778155	0.03975226	NOT
LRCOL1	-0.844710974	5.882894636	8.383021314	0.003787423	0.039819589	NOT
PLG	-0.878406265	6.068842666	8.379951812	0.003793825	0.039856149	NOT
OLFML2A	0.885712282	6.267738963	8.378601647	0.003796644	0.039856149	NOT
C6orf223	-0.857487411	6.037139867	8.371617511	0.003811262	0.039965003	NOT
CCDC14	-0.718353282	6.233593506	8.370048604	0.003814554	0.039965003	NOT
ANKRD11	0.659002363	6.575689444	8.368849767	0.003817071	0.039965003	NOT
DDOST	0.923630525	6.879192112	8.368154257	0.003818533	0.039965003	NOT
MYO10	0.754449805	6.040749157	8.363926226	0.003827427	0.040027908	NOT
STX4	0.788255557	6.678144427	8.362174206	0.003831119	0.040036348	NOT
EPC2	-0.795986443	5.879316425	8.358872617	0.003838086	0.040078976	NOT
PPP1CC	0.772313376	6.831180139	8.35187606	0.003852893	0.040183898	NOT
TP53TG5	-0.868028088	5.872909491	8.350774491	0.00385523	0.040183898	NOT
FUZ	-0.869250173	5.701732108	8.350024973	0.00385682	0.040183898	NOT
RPL22L1	0.711333354	6.126209485	8.342067886	0.003873748	0.040329991	NOT
CCDC30	-0.787366807	5.97527397	8.311917078	0.00393858	0.040974221	NOT
SYNCRIP	0.833507926	6.715285846	8.308217043	0.003946611	0.041027022	NOT
RPL8	0.948011648	7.626614966	8.306451349	0.00395045	0.041036188	NOT
ALOX5AP	0.841366325	6.336225862	8.300843043	0.003962668	0.041125426	NOT
PIP4P2	-0.837793766	5.918711578	8.299789421	0.003964968	0.041125426	NOT
ACSM4	-0.874918272	5.714250495	8.294424382	0.003976698	0.041216295	NOT
HOGA1	-0.806589174	6.125460917	8.290709497	0.003984842	0.041259526	NOT
EIF3E	0.886104675	6.97773954	8.28981028	0.003986815	0.041259526	NOT
CHCHD5	-0.91586178	6.117788105	8.281507805	0.004005086	0.041393237	NOT
RAB40C	-0.803411023	5.850522061	8.281228913	0.004005701	0.041393237	NOT
DNAH5	-0.792044009	5.973489432	8.273648611	0.004022459	0.041534329	NOT
TEX44	-0.939942848	6.004989057	8.268622042	0.004033611	0.041534329	NOT
HENMT1	-0.812256764	5.822331524	8.264906669	0.004041874	0.041534329	NOT
BNIP3L	0.72748936	6.979875665	8.264849597	0.004042001	0.041534329	NOT
AGFG2	-0.75376711	5.971426427	8.263921865	0.004044067	0.041534329	NOT
PDE8B	-0.768887211	5.936538254	8.263917965	0.004044076	0.041534329	NOT
EMILIN2	0.746141643	6.054867334	8.263866618	0.00404419	0.041534329	NOT
NOTCH2NLA	0.713296868	6.993570207	8.262618979	0.00404697	0.041534329	NOT
PCGF1	-0.743010038	6.07017673	8.262233596	0.00404783	0.041534329	NOT
CYCS	0.690640219	6.185501132	8.261581879	0.004049283	0.041534329	NOT
CHCHD4	-0.835668067	5.746513081	8.256879825	0.004059785	0.041611293	NOT
FAM241A	0.766754618	6.31329182	8.251470366	0.0040719	0.041704675	NOT
EGR3	0.812292536	6.602490449	8.231707878	0.004116477	0.042130143	NOT
ATP5F1C	-0.750973934	6.879951672	8.228752707	0.004123186	0.042167702	NOT
EMILIN1	0.765887842	7.005613531	8.221963642	0.004138639	0.042214581	NOT
LEMD1	-0.879831539	5.804862002	8.221695929	0.00413925	0.042214581	NOT
KRTAP10-7	-0.804870163	5.956206662	8.220783812	0.004141331	0.042214581	NOT
CALCRL	0.702691554	6.381585639	8.220647463	0.004141642	0.042214581	NOT
P2RY13	-0.928661387	5.628733703	8.213376941	0.004158269	0.042308255	NOT
LAMP1	0.755628383	6.88163928	8.20986711	0.00416632	0.042359115	NOT
CAPRIN1	0.920183524	6.790031818	8.197711324	0.004194327	0.042608857	NOT
FNDC4	0.708792737	6.30470058	8.196544625	0.004197025	0.042608857	NOT
YIPF3	0.669001086	6.242743763	8.18781139	0.004217277	0.042767364	NOT
MR1	-0.788636426	5.919259484	8.18715596	0.004218801	0.042767364	NOT
RPS6KA3	0.659728549	6.352022226	8.182959893	0.004228571	0.042835112	NOT
TXLNA	0.646795565	6.443065286	8.179219563	0.004237299	0.042892218	NOT
RSPH9	-0.836488891	5.885289277	8.176776135	0.00424301	0.042918729	NOT
AGBL1	-0.767383479	5.971322811	8.17020499	0.004258409	0.043038979	NOT
SEPTIN9	0.928611878	7.217874063	8.169059001	0.004261101	0.043038979	NOT
ETV3	0.721303555	6.513033365	8.159813343	0.004282878	0.043227476	NOT
UBL5	0.702452958	6.83925019	8.157836055	0.00428755	0.043243181	NOT
CNRIP1	-0.739132517	5.994419024	8.147303511	0.004312524	0.043463476	NOT
FADS3	0.782188465	6.805355176	8.140800197	0.004328018	0.043581222	NOT
SEPTIN11	0.845767685	6.546595292	8.139050021	0.004332197	0.043581222	NOT
CEP164	-0.759398704	6.001805919	8.138451465	0.004333628	0.043581222	NOT
GLRX	0.952567822	6.543580648	8.136656796	0.004337919	0.043592789	NOT
RPS21	0.934069513	8.420451879	8.13283101	0.004347082	0.043653257	NOT
SVIP	0.619045213	6.328166259	8.12042893	0.00437692	0.043873075	NOT
ACSBG2	-0.849956533	6.071845091	8.119793025	0.004378456	0.043873075	NOT
MACF1	0.755661423	7.568178796	8.117930482	0.004382956	0.043886486	NOT
CPXM2	0.858064306	6.730110685	8.115084361	0.004389843	0.043919427	NOT
PRELID3B	0.735569808	6.92743121	8.112485616	0.004396141	0.043919427	NOT
RSPH14	-0.88141088	5.64876738	8.110944405	0.00439988	0.043919427	NOT
LTA	-0.936727298	5.84939119	8.110042414	0.00440207	0.043919427	NOT
MRGPRX2	-0.778542143	5.932039321	8.107456642	0.004408354	0.043950525	NOT
CCDC103	-0.942353165	5.813579838	8.104857902	0.004414678	0.043981985	NOT
ACSF2	0.757609242	7.635481674	8.095626492	0.00443722	0.044174847	NOT
EFCAB5	-0.75323355	5.957809419	8.0940427	0.004441099	0.044181771	NOT
NKD1	-0.783322105	6.247193035	8.084916417	0.004463519	0.044373006	NOT
PFDN2	0.628353517	6.553755437	8.071870019	0.00449577	0.044661625	NOT
BCAS4	-0.849165622	6.046122857	8.067804965	0.004505867	0.044729914	NOT
RASL12	-0.88318372	6.516279535	8.063300323	0.004517083	0.044809204	NOT
GPR20	-0.851003049	5.986833641	8.056094203	0.004535084	0.044955645	NOT
C19orf47	-0.764987614	6.011547085	8.049547365	0.004551502	0.045017421	NOT
BCL7A	-0.76614915	5.92548365	8.049105849	0.004552612	0.045017421	NOT
DDX39B	0.912161811	7.442484042	8.048777892	0.004553436	0.045017421	NOT
USP34	0.688300131	6.365884664	8.046753974	0.004558526	0.045027206	NOT
TXNRD1	0.725017567	6.703913095	8.04485332	0.004563311	0.045042415	NOT
ADNP2	0.673699973	6.114591755	8.040321859	0.004574741	0.045123136	NOT
APLP2	0.804413996	7.405965541	8.033046242	0.004593153	0.045267411	NOT
YWHAB	0.72615766	6.794149158	8.031642983	0.004596712	0.045267411	NOT
PTPN22	-0.781699045	5.968290723	8.030681466	0.004599153	0.045267411	NOT
C9orf78	0.677387031	6.388592135	8.026082714	0.004610845	0.045321336	NOT
CYP4F12	-0.758634674	5.936257265	8.025957777	0.004611163	0.045321336	NOT
SRRT	0.666738556	6.522875814	8.019173543	0.004628469	0.045459228	NOT
COL16A1	0.993461603	7.100423826	8.016977999	0.004634083	0.045482183	NOT
NCCRP1	-0.763687331	5.926056449	8.015518933	0.004637818	0.045486673	NOT
SERPINA4	-0.751222867	5.948765171	8.012623056	0.00464524	0.045517698	NOT
INTS7	-0.843250595	5.73024013	8.011726282	0.004647541	0.045517698	NOT
PPP1R13B	-0.738053374	6.022140818	8.002645529	0.004670906	0.045697247	NOT
PPFIA4	-0.862577691	5.80120971	8.002043259	0.00467246	0.045697247	NOT
COMMD3	-0.862203074	6.274626095	7.999238974	0.004679701	0.045727061	NOT
SCUBE1	-0.757310309	5.927368184	7.998311992	0.004682098	0.045727061	NOT
TSSK2	-0.760457032	5.913806831	7.985627653	0.004715015	0.046013543	NOT
LARGE2	-0.830960492	5.742651695	7.984457734	0.004718062	0.046013543	NOT
AMD1	0.654921621	6.722948626	7.980657523	0.004727977	0.046077851	NOT
PODN	0.720145872	6.368848898	7.978068862	0.004734742	0.046111405	NOT
CHST15	0.743055435	6.363973581	7.974782484	0.004743346	0.046162797	NOT
ANTXR1	0.810814425	7.577412516	7.972302914	0.004749847	0.046176633	NOT
KBTBD2	0.680782901	6.093593121	7.971702932	0.004751422	0.046176633	NOT
TMEM81	-0.791271815	5.847184016	7.968339967	0.004760257	0.046230127	NOT
WDCP	-0.72519927	6.013939488	7.962235234	0.004776339	0.046353871	NOT
ZSCAN18	0.678795872	6.092744829	7.95968376	0.004783077	0.04635443	NOT
C11orf58	0.863155288	7.600205503	7.947488824	0.004815415	0.046635259	NOT
FTCD	-0.806614863	5.796580538	7.941479258	0.004831432	0.04674964	NOT
KRTAP10-6	-0.777981609	5.8826607	7.939271207	0.004837331	0.04674964	NOT
TXNDC17	-0.847252063	5.822359646	7.937985378	0.00484077	0.046750315	NOT
OR1E1	-0.729390456	6.036347715	7.92939564	0.004863804	0.046898554	NOT
TNFRSF19	-0.79034786	5.839372977	7.928483254	0.004866257	0.046898554	NOT
C1orf198	0.813129638	6.835572658	7.924286227	0.004877558	0.046974847	NOT
ZNF331	0.740590727	5.932823071	7.914440853	0.004904174	0.047198419	NOT
CLNS1A	0.657739678	6.157793997	7.902658435	0.00493622	0.047450411	NOT
PAGE2B	-0.840060366	6.124405332	7.902301055	0.004937195	0.047450411	NOT
SSR2	0.690447286	6.48492336	7.900157517	0.004943049	0.047473798	NOT
PURB	0.708585557	6.354569102	7.891850801	0.004965802	0.047629742	NOT
KDM1A	0.701193663	6.34863427	7.891724008	0.00496615	0.047629742	NOT
MYOM2	-0.814605884	5.757349056	7.888602018	0.00497473	0.047679078	NOT
LAMP2	0.713395481	6.458267137	7.883875772	0.004987747	0.047770847	NOT
TRNAU1AP	-0.730658417	5.988052613	7.882421649	0.004991759	0.047776301	NOT
FABP3	-0.798907989	6.449092003	7.877362053	0.005005745	0.047877135	NOT
ARPC5	0.796981308	7.096130391	7.868985818	0.005028985	0.048066291	NOT
HOXB13	-0.828733034	5.734163202	7.863162215	0.005045208	0.048183349	NOT
EIF3I	0.656934285	6.425006982	7.847575148	0.005088892	0.048538584	NOT
KPNB1	0.767492174	6.995055547	7.845077941	0.005095926	0.048572296	NOT
RPS10	0.931706908	8.311122007	7.842724735	0.005102564	0.048602184	NOT
SRSF4	0.685746459	6.444354975	7.841004118	0.005107423	0.048615099	NOT
P2RY14	-0.824182721	5.738099277	7.836220773	0.005120956	0.04867122	NOT
GNA14	-0.7804682	5.857051553	7.836001675	0.005121576	0.04867122	NOT
NOLC1	0.791842257	6.569931518	7.835202953	0.00512384	0.04867122	NOT
TOR3A	0.909577542	6.287123524	7.830618157	0.005136853	0.048761453	NOT
MEF2D	0.880121004	7.390312723	7.824192247	0.005155148	0.048901671	NOT
CCT5	0.656416149	6.500959207	7.816012029	0.005178534	0.049089956	NOT
PRKACA	0.904862477	7.254505383	7.812544115	0.005188481	0.049150674	NOT
CBX7	-0.766463183	6.280209147	7.806778874	0.00520506	0.049268401	NOT
HYAL3	-0.909376777	5.832364311	7.805631255	0.005208367	0.049268401	NOT
FSTL3	0.850436805	7.073659786	7.804524177	0.005211559	0.049268401	NOT
OR2D2	-0.802079416	6.17081835	7.803134249	0.005215569	0.049272747	NOT
RTP1	-0.841270028	5.710475789	7.795518434	0.005237598	0.049415086	NOT
MOK	0.707662765	5.976493828	7.795463608	0.005237757	0.049415086	NOT
CREM	0.784734982	6.606598679	7.791783128	0.005248437	0.049449866	NOT
TNFRSF21	0.851221222	6.004872642	7.791737459	0.00524857	0.049449866	NOT
CA9	-0.90498228	5.807377105	7.789247047	0.005255809	0.04948448	NOT
HM13	0.773539346	6.693710612	7.782462004	0.005275585	0.049636998	NOT
ELOVL3	-0.803359556	5.771171948	7.781039071	0.005279742	0.049642453	NOT
STXBP6	-0.823892869	6.127856217	7.779216538	0.005285071	0.049658916	NOT
CHD4	0.843309677	6.404954279	7.776637503	0.005292622	0.049696215	NOT
MAS1L	-0.915608185	5.650721547	7.773251247	0.005302552	0.049729998	NOT
ADGRF5	0.857618098	6.402807568	7.772967156	0.005303386	0.049729998	NOT
XPO6	0.687897014	6.392283752	7.771644913	0.00530727	0.049732809	NOT
GSTO1	0.736678848	6.309768674	7.75968344	0.005342532	0.050009224	NOT
EOMES	-0.873861938	6.064740475	7.759195915	0.005343975	0.050009224	NOT
CHFR	-0.794529552	6.106678326	7.7527259	0.005363153	0.050113929	NOT
MAN2B1	0.64232284	6.336220464	7.752310363	0.005364387	0.050113929	NOT
ALOX5	0.658150521	6.337658665	7.751768673	0.005365996	0.050113929	NOT
ACKR1	0.825622096	6.378671101	7.749652949	0.005372286	0.050138931	NOT
CRCP	-0.834372725	6.152975501	7.74764867	0.005378252	0.050160875	NOT
ACSL4	0.728619545	6.835145089	7.745717131	0.005384008	0.050180831	NOT
GADL1	-0.863729636	5.703094722	7.743381418	0.005390976	0.050212055	NOT
SH3BP5	0.753505114	6.451345991	7.737632671	0.005408166	0.05033215	NOT
ZNF217	0.623034486	6.258187314	7.736645413	0.005411123	0.05033215	NOT
SEC14L1	1.00123433	6.686546703	7.733406705	0.005420838	0.050388736	NOT
MTTP	-0.745212049	5.93118252	7.724957201	0.005446265	0.050591209	NOT
KRT24	-0.784169359	5.975521897	7.722008412	0.005455168	0.050622518	NOT
TMEM167A	0.68489333	6.541487194	7.721424952	0.005456931	0.050622518	NOT
KLF16	0.698311352	6.114690788	7.718193658	0.005466707	0.050679328	NOT
TACC1	0.870997615	7.292065715	7.713838127	0.005479912	0.050767834	NOT
SPATA17	-0.913741824	5.529453582	7.702741843	0.005513701	0.05102425	NOT
CARD8	-0.837826525	5.859583984	7.7023353	0.005514943	0.05102425	NOT
C1QL2	-0.906821473	6.548964229	7.696664743	0.005532296	0.051150701	NOT
RORC	-0.855713924	6.082243068	7.68679782	0.005562624	0.051396866	NOT
TXNDC2	-0.865816974	5.874482061	7.676815758	0.005593478	0.051647565	NOT
STX12	0.69191883	6.833401828	7.669663164	0.005615694	0.051809648	NOT
ITPKC	0.604180542	6.601178651	7.667994013	0.005620891	0.051809648	NOT
PDILT	-0.804208384	5.768254532	7.667240226	0.00562324	0.051809648	NOT
ZKSCAN1	-0.751268131	6.051676319	7.665376859	0.00562905	0.051809648	NOT
ADAM20	-0.846096937	6.028220782	7.665169207	0.005629698	0.051809648	NOT
TRIM8	0.842393125	6.644154129	7.663751466	0.005634123	0.051816014	NOT
RAB5B	-0.711738696	6.373868601	7.656601427	0.005656496	0.051987318	NOT
RPS27A	1.032812895	8.095724037	7.653752782	0.005665434	0.05203501	NOT
RPL13A	0.927732296	7.270401561	7.645551425	0.00569125	0.052237541	NOT
ADAMTS2	0.67130869	6.1584231	7.642709972	0.005700222	0.05228531	NOT
RBM4	0.64660719	6.376145287	7.639444375	0.00571055	0.052345456	NOT
CSF3R	1.150741786	6.115350836	7.636390787	0.005720226	0.052399537	NOT
TNIP1	0.667965074	6.608905233	7.631915062	0.005734438	0.052495075	NOT
C5orf34	-0.809490528	5.746290285	7.63027782	0.005739646	0.052508114	NOT
C8orf82	-0.753121576	6.340047273	7.628231522	0.005746162	0.05251514	NOT
PLAC9	0.924945965	6.435815815	7.627660254	0.005747982	0.05251514	NOT
OR52D1	-0.880669089	5.970540042	7.622405112	0.005764756	0.052633735	NOT
AQP8	-0.890669034	6.04137753	7.620933457	0.005769462	0.052642071	NOT
KLKB1	-0.731563381	5.959729483	7.616461397	0.005783787	0.052738103	NOT
TMED5	0.725368532	6.219077523	7.613769357	0.005792428	0.052782213	NOT
FAM219B	-0.713102216	6.068244428	7.610377108	0.005803335	0.052846901	NOT
TAB1	-0.877059985	5.596421383	7.608256545	0.005810163	0.052874392	NOT
MAGED1	0.703793856	6.422562239	7.60343566	0.005825719	0.052981207	NOT
MYH15	-0.8238829	5.710562617	7.599299124	0.005839099	0.053068122	NOT
ANKZF1	-0.710051304	6.211100502	7.594799001	0.005853692	0.053164768	NOT
STRN4	0.688340888	6.803797518	7.593658878	0.005857395	0.053164768	NOT
OTUB1	0.664667177	6.563444032	7.591785093	0.005863486	0.053185269	NOT
GBA2	-0.760152911	6.301038208	7.588788777	0.00587324	0.053228889	NOT
LOX	1.04450108	6.385959283	7.5879521	0.005875966	0.053228889	NOT
PDIA6	0.750843249	6.867961209	7.582962493	0.005892252	0.053284814	NOT
AQP1	0.945439457	7.407284241	7.582768267	0.005892887	0.053284814	NOT
SP110	-0.748732323	6.061590664	7.582532482	0.005893658	0.053284814	NOT
DCUN1D1	-0.709306413	6.001645026	7.577336664	0.005910671	0.053403834	NOT
RABAC1	0.758404655	6.980452608	7.571646147	0.005929361	0.053537844	NOT
ATP6V0E2	-0.768652096	6.127430809	7.564382632	0.005953304	0.053719089	NOT
HBA2	1.484316256	7.134986346	7.557578455	0.005975823	0.05388725	NOT
MDN1	-0.714410041	6.0224078	7.546189146	0.006013712	0.0541937	NOT
IFNAR2	0.841608574	6.413193291	7.538161479	0.006040565	0.054400364	NOT
CRY1	0.652439277	6.484064654	7.532435264	0.006059794	0.054504363	NOT
WEE2	-0.715601563	6.795160123	7.53238362	0.006059968	0.054504363	NOT
PEPD	-0.748478457	6.003622368	7.519335879	0.006104018	0.05484715	NOT
FBXW9	-0.814835931	5.720662627	7.518755772	0.006105984	0.05484715	NOT
ZNF469	0.683507813	6.085877571	7.512782564	0.006126266	0.054993736	NOT
MUC20	-0.817818406	6.084632132	7.503798345	0.006156901	0.055227172	NOT
LSM7	0.707881146	6.457422142	7.500921883	0.006166742	0.055227172	NOT
NR1I3	-0.769555556	5.836439455	7.500709153	0.00616747	0.055227172	NOT
ENSA	0.678692203	6.760699106	7.500499523	0.006168188	0.055227172	NOT
C3orf22	-0.706963026	6.008870295	7.495527435	0.006185241	0.055344152	NOT
OR10AD1	-0.707482006	6.099999987	7.491990544	0.006197401	0.055407178	NOT
C17orf75	-0.879071969	6.205460019	7.490558606	0.006202331	0.055407178	NOT
SRSF6	0.988639704	7.289232524	7.489997997	0.006204263	0.055407178	NOT
ARHGAP23	0.763171305	6.53614824	7.484950084	0.006221679	0.055526988	NOT
ATF6	0.726275789	6.55171086	7.477219725	0.006248448	0.055730055	NOT
UBR4	0.619401705	6.499038086	7.474049152	0.006259461	0.055792425	NOT
NDUFA3	0.587668115	6.356186312	7.472261241	0.006265681	0.055812012	NOT
CLSTN3	0.70580612	6.203451508	7.463815826	0.006295143	0.056009663	NOT
SLC51B	-1.375648306	6.177004379	7.463587427	0.006295941	0.056009663	NOT
CRAT	-0.743676746	6.108391373	7.457001191	0.006319019	0.056178952	NOT
CTBP1	0.741184683	6.541492907	7.451289732	0.006339101	0.056321411	NOT
SVIL	-1.031963618	6.879162177	7.438602391	0.006383945	0.056683548	NOT
TEX55	-0.889465142	6.227961533	7.430556323	0.006412551	0.056873183	NOT
NLGN2	0.589142883	6.343322637	7.430290601	0.006413498	0.056873183	NOT
C16orf72	0.712084027	6.761186442	7.428053823	0.006421475	0.056907558	NOT
NEXN	-0.843124994	7.133479637	7.426529963	0.006426916	0.056909754	NOT
WBP4	0.619164562	6.342952021	7.425371988	0.006431053	0.056909754	NOT
KLF11	0.71992594	6.133735473	7.423571943	0.00643749	0.056909754	NOT
RASSF2	0.758006316	5.777414357	7.422509775	0.006441291	0.056909754	NOT
RPRD1B	0.69971118	7.126810377	7.42224831	0.006442227	0.056909754	NOT
TRIP11	-0.72815667	5.929399537	7.420075826	0.00645001	0.056942262	NOT
R3HDM1	-1.074763013	6.090490233	7.414657472	0.006469463	0.057074227	NOT
LPCAT3	0.683657555	5.993118248	7.413623235	0.006473183	0.057074227	NOT
ZKSCAN2	-0.800810663	5.767247744	7.411889713	0.006479423	0.057092973	NOT
KIAA1143	0.596177902	6.525410273	7.399629114	0.006523733	0.05744693	NOT
CCN2	1.106001745	11.08605076	7.396874254	0.006533731	0.057498491	NOT
FGD3	0.747965863	6.040480307	7.393809982	0.006544871	0.057525839	NOT
CD53	0.748806606	6.036265466	7.393082454	0.006547519	0.057525839	NOT
DLK1	-0.779166595	5.936176409	7.392600283	0.006549274	0.057525839	NOT
RNPC3	-0.712475998	6.277281314	7.390275413	0.006557745	0.057563808	NOT
LCE3D	-0.835712859	5.70084384	7.386815199	0.006570373	0.057638199	NOT
SAMD9	-0.75798899	5.891211501	7.382810839	0.006585017	0.057725152	NOT
SLCO2A1	0.79733233	6.226468821	7.381831607	0.006588604	0.057725152	NOT
SPATA32	-0.728348173	6.057974578	7.379339902	0.006597738	0.057768713	NOT
VGLL3	0.619666526	6.937460696	7.373447423	0.006619391	0.057921762	NOT
GLYR1	0.66875761	6.54677191	7.368651252	0.00663707	0.058039856	NOT
SNRPA	0.603922301	6.274614577	7.349108116	0.006709603	0.058637201	NOT
TMED7	0.636659348	6.254139383	7.34576437	0.006722094	0.058709394	NOT
APOD	0.826775728	6.331611182	7.342462032	0.006734454	0.058780349	NOT
L3MBTL1	-0.832635088	5.943093835	7.339784512	0.006744492	0.058830965	NOT
CYP2C9	-0.826519931	5.860301323	7.334025588	0.006766135	0.058982675	NOT
HIPK1	0.723109951	6.513745994	7.331898372	0.006774147	0.058990868	NOT
IGFBP1	-0.818425236	5.687731151	7.331337557	0.006776261	0.058990868	NOT
FATE1	-0.799824349	5.732027173	7.329958534	0.006781462	0.058990868	NOT
RPS26	0.966352539	8.957783246	7.328476395	0.006787056	0.058990868	NOT
ZNF688	-0.658927276	6.287800293	7.327919239	0.00678916	0.058990868	NOT
ESCO1	-0.75992511	5.834628002	7.32701453	0.006792579	0.058990868	NOT
NEB	-0.830849841	5.790911272	7.324991543	0.006800228	0.059015367	NOT
DAPP1	-0.803557776	5.762476029	7.324020224	0.006803905	0.059015367	NOT
MBD3L2	-0.758328594	6.454656341	7.305140746	0.006875761	0.059601382	NOT
GBX2	-0.887424203	5.5316118	7.301381273	0.006890162	0.059688933	NOT
BATF3	0.65395644	6.072974617	7.294731114	0.006915712	0.059872895	NOT
MAP6	-0.738789921	5.957939273	7.287078968	0.006945231	0.06009097	NOT
KNG1	-0.772669417	5.956361046	7.285220586	0.006952419	0.060115686	NOT
SLFN5	0.629227222	6.232170741	7.283879786	0.00695761	0.060123111	NOT
TP63	-0.721225029	5.939589882	7.279100647	0.006976145	0.060245766	NOT
SLC25A25	0.800106368	6.692399941	7.276741839	0.006985312	0.060287415	NOT
IGFBP3	1.149597575	7.234458044	7.269568353	0.007013266	0.06049105	NOT
RANBP2	0.864341447	7.79794106	7.265818316	0.007027924	0.060579832	NOT
TGIF2	-0.773401941	5.842124187	7.253568886	0.007076024	0.060956587	NOT
ARGLU1	0.791365719	7.024232805	7.251713354	0.007083339	0.060981753	NOT
PNPLA2	0.722604007	7.243368088	7.247982392	0.007098072	0.061064682	NOT
SPATA31E1	-0.651557289	6.317861946	7.246646985	0.007103353	0.061064682	NOT
NCOR2	0.711443088	6.614697824	7.245934416	0.007106172	0.061064682	NOT
TSC1	-0.811309012	6.128536186	7.232250744	0.007160538	0.061484882	NOT
LAMB4	-0.778662604	5.770714379	7.23115529	0.007164908	0.061484882	NOT
CDK5RAP3	0.730663301	6.490712556	7.229538677	0.007171363	0.061484882	NOT
PPP2R5C	0.653621457	6.959268551	7.229180766	0.007172793	0.061484882	NOT
CNBP	0.645929101	7.237187654	7.223009683	0.007197493	0.061629728	NOT
MTRNR2L10	-0.808191794	5.69359009	7.222606415	0.00719911	0.061629728	NOT
KRT20	-0.828654327	5.978024005	7.221633412	0.007203013	0.061629728	NOT
SND1	0.813060122	7.087701324	7.219966376	0.007209706	0.061646042	NOT
ZNF837	-0.824223453	5.897107291	7.2185139	0.007215542	0.061646042	NOT
JDP2	0.656564167	6.099044115	7.217841362	0.007218246	0.061646042	NOT
L2HGDH	-0.73786011	5.880021976	7.205376106	0.007268552	0.06201408	NOT
DUXA	-0.748901133	5.844786857	7.20495005	0.007270277	0.06201408	NOT
CEMIP2	0.727560333	6.469122879	7.199605201	0.007291962	0.062160842	NOT
RBM44	-0.721315462	5.92015872	7.190575038	0.007328749	0.062436083	NOT
ELMO1	0.748330744	6.248243586	7.183924429	0.007355963	0.062621551	NOT
KAT6A	0.661294117	6.496403078	7.183051324	0.007359544	0.062621551	NOT
CPED1	-0.826907146	6.5977374	7.178797012	0.007377015	0.062731753	NOT
CCDC136	-0.770482423	5.996678873	7.174468398	0.007394836	0.062844782	NOT
CRACR2A	-0.767869392	5.792960599	7.16760222	0.007423193	0.063047167	NOT
HDAC7	0.688822468	6.555814165	7.163412933	0.007440549	0.063155928	NOT
CD79A	0.848550745	6.170255478	7.158606297	0.007460514	0.063286685	NOT
ASB2	-0.858619819	5.881066814	7.15217911	0.007487296	0.063475074	NOT
HSPA9	0.62125587	6.817962723	7.147816597	0.007505531	0.063556219	NOT
PKNOX1	-0.783563847	5.748244501	7.147697965	0.007506027	0.063556219	NOT
LCN8	-0.864494033	6.051302883	7.141018194	0.007534037	0.063754491	NOT
VSIG4	0.824665204	5.853709825	7.134279058	0.007562404	0.063916866	NOT
DIDO1	0.63588295	6.111776779	7.134271396	0.007562436	0.063916866	NOT
DAP3	0.613963967	6.449069964	7.13047751	0.007578454	0.063951066	NOT
TNK1	-0.881167193	5.858765165	7.130244478	0.007579439	0.063951066	NOT
RAB7A	0.786786186	7.22835428	7.129497701	0.007582597	0.063951066	NOT
TSPYL4	-0.755468552	6.378249283	7.128317912	0.007587588	0.063951066	NOT
IFT140	-0.875205552	5.968669869	7.127860529	0.007589523	0.063951066	NOT
SIRT5	-0.602931711	6.298103552	7.126740448	0.007594266	0.063952199	NOT
ANGPTL7	-0.70510644	6.219748812	7.123290998	0.007608891	0.064001007	NOT
CHCHD2	0.758335345	7.023954852	7.123198041	0.007609285	0.064001007	NOT
NOP56	0.702926547	6.05201478	7.113427988	0.007650867	0.064311766	NOT
MACROD2	-0.793295146	5.711373403	7.111263631	0.007660109	0.064350483	NOT
TPPP	-0.608591139	6.37576133	7.108632579	0.007671361	0.064406015	NOT
MYCBP2	0.764473806	6.208574247	7.099011291	0.007712648	0.064713504	NOT
SIGIRR	0.692749361	7.118430172	7.095135697	0.007729344	0.064814402	NOT
ASH2L	-0.696418907	5.968383745	7.082920194	0.007782209	0.065218293	NOT
ATP5MJ	0.691869111	6.422281551	7.081224125	0.007789578	0.065240653	NOT
AKT3	-0.776926881	6.308453563	7.079763372	0.00779593	0.065242539	NOT
ADAMDEC1	-0.78591297	5.725925312	7.079010767	0.007799205	0.065242539	NOT
MUC3A	-0.862872708	5.557232917	7.065907366	0.007856451	0.065681827	NOT
KIAA0040	0.754000398	5.92058571	7.062857068	0.007869839	0.065724806	NOT
COPS2	0.588849962	6.461897432	7.062578211	0.007871064	0.065724806	NOT
SAA2	1.182182058	6.5225618	7.059815664	0.007883211	0.065786651	NOT
TNFRSF1A	0.751086008	7.305915619	7.05465383	0.007905959	0.065936835	NOT
RBAK	-0.814875867	5.652910045	7.048608979	0.007932683	0.066095877	NOT
CSPG4	0.997914322	7.615211513	7.047166049	0.007939076	0.066095877	NOT
OR5B21	-0.697438535	5.976724021	7.047111897	0.007939316	0.066095877	NOT
SSTR3	-0.790622772	5.907368493	7.040633022	0.007968086	0.066295625	NOT
RAB21	0.634894975	7.036340548	7.033410986	0.008000283	0.066523621	NOT
MTRF1	-0.680130762	6.054766993	7.031119419	0.008010526	0.066568913	NOT
TTC1	-0.763691156	5.779218186	7.029360924	0.008018396	0.066594437	NOT
CHAT	-0.676038405	6.226306603	7.026923589	0.008029317	0.066645255	NOT
PRRT2	-0.844931076	6.417225144	7.024279644	0.008041181	0.06666562	NOT
NOP16	0.615145784	6.449708004	7.024235773	0.008041378	0.06666562	NOT
SEC61A2	-0.732760616	5.913834649	7.022051678	0.008051193	0.066707135	NOT
PREPL	-0.652855076	6.251612811	7.015995657	0.00807847	0.066881231	NOT
PFKL	0.692157426	6.862270405	7.014878511	0.008083512	0.066881231	NOT
MFAP1	-0.716159041	6.323994261	7.014180737	0.008086663	0.066881231	NOT
CD36	0.785604113	6.257545986	7.007577144	0.008116545	0.067088391	NOT
MFSD5	-0.752756784	5.805902877	7.004349079	0.008131193	0.067169465	NOT
NDNF	-0.751293216	5.888095511	7.00261113	0.008139091	0.067194709	NOT
KDELR1	0.703011042	6.587100593	7.000538777	0.008148519	0.067211342	NOT
SF3B5	0.653846555	6.519886217	7.000039485	0.008150792	0.067211342	NOT
TRIR	0.711338821	6.916337289	6.984087513	0.008223757	0.067772744	NOT
DEXI	-0.669712329	6.44501362	6.980663626	0.008239505	0.067862226	NOT
ZNF121	0.577156653	6.371527161	6.977601365	0.008253616	0.067938126	NOT
TMEM248	0.797170436	6.676597748	6.972662045	0.008276428	0.068085519	NOT
ZNF197	-0.723226903	5.883784378	6.970046536	0.008288534	0.068144714	NOT
TFPI2	-0.87074968	5.816190365	6.96862065	0.008295141	0.068150142	NOT
FAXDC2	-0.756316365	5.89247239	6.967785119	0.008299016	0.068150142	NOT
PCK1	-0.744175588	5.903039163	6.965827332	0.008308101	0.068184403	NOT
KRTAP5-5	-0.788034933	5.700685955	6.962269464	0.008324637	0.068207044	NOT
TMEM89	-0.956156295	6.01801999	6.961554965	0.008327962	0.068207044	NOT
PTPRC	0.74207533	6.306512381	6.960805497	0.008331452	0.068207044	NOT
KRT3	-0.722761651	5.922317732	6.96022739	0.008334144	0.068207044	NOT
BEND6	-0.908532102	5.896664544	6.959950585	0.008335434	0.068207044	NOT
CCDC200	-0.684935496	6.134360167	6.956217788	0.008352842	0.06830922	NOT
SH3GLB1	0.80456519	6.338020326	6.954494295	0.008360893	0.068334789	NOT
CDK5RAP2	-0.680875629	6.008865026	6.950524387	0.008379467	0.068411958	NOT
SMU1	0.605048536	6.199539295	6.950369179	0.008380194	0.068411958	NOT
TSPAN2	-0.680022298	6.158167296	6.947967632	0.008391451	0.068463586	NOT
ZSCAN1	-0.909407944	5.505174084	6.943259615	0.008413566	0.068601567	NOT
CLCNKB	-0.862357409	5.94230745	6.941798005	0.008420443	0.068601567	NOT
TLN2	-0.69778579	6.129367542	6.941105453	0.008423704	0.068601567	NOT
FAM161B	-0.744353317	6.09469549	6.939163604	0.008432854	0.068601567	NOT
DTX2	-0.706113093	5.927852865	6.938869463	0.00843424	0.068601567	NOT
ARL10	-0.825121043	6.084623057	6.938067587	0.008438022	0.068601567	NOT
ADORA3	-0.856814946	5.812162215	6.93631883	0.008446276	0.068628467	NOT
FAM189B	-0.724064489	5.872531518	6.933539748	0.00845941	0.068694963	NOT
RPL27A	0.938867914	8.851929557	6.92627296	0.008493851	0.068897291	NOT
RAB35	0.691601333	6.34087089	6.926188029	0.008494255	0.068897291	NOT
GNB2	0.787522559	7.194007708	6.924366545	0.008502911	0.068927215	NOT
C12orf57	0.82858869	6.961432872	6.922588407	0.008511369	0.068932186	NOT
SMAD7	0.590124932	6.902271401	6.92214963	0.008513458	0.068932186	NOT
TRMT2B	-0.953760816	6.173287172	6.917699586	0.00853467	0.069063642	NOT
ZYX	0.77558718	8.569672169	6.911331911	0.008565117	0.069269631	NOT
ATP2A2	0.66578575	7.425279113	6.899468917	0.008622136	0.06962607	NOT
SRD5A1	-0.677136268	6.057106939	6.899330306	0.008622804	0.06962607	NOT
TPM2	-0.796731244	10.32748711	6.899032524	0.008624241	0.06962607	NOT
ST6GALNAC6	0.585122648	6.456951583	6.892900084	0.008653876	0.069824703	NOT
TMEM139	-0.794284921	5.681615964	6.884788931	0.008693233	0.070101506	NOT
U2AF1	0.751133995	7.355181257	6.876896617	0.008731705	0.070370846	NOT
NFIC	0.634993325	7.056413586	6.873506083	0.008748285	0.070463555	NOT
CPXM1	0.779963747	6.15602663	6.87045772	0.00876322	0.070542907	NOT
TCF25	0.708816701	7.028962104	6.867872227	0.008775908	0.070569685	NOT
MXRA5	0.867555898	6.256789	6.867707542	0.008776717	0.070569685	NOT
LAMA5	0.80498236	6.987245511	6.86628618	0.0087837	0.070575348	NOT
ARL6IP5	0.67727836	6.661463966	6.865494648	0.008787592	0.070575348	NOT
TNFRSF1B	0.680444447	6.286544843	6.86184299	0.008805568	0.070678817	NOT
SH3BGRL	0.636985576	6.857935425	6.856565122	0.008831616	0.070846918	NOT
MLLT1	0.676410781	6.648636663	6.85074207	0.008860446	0.07100737	NOT
FCRL6	-0.634680082	6.141952763	6.850064556	0.008863807	0.07100737	NOT
CNDP2	0.586763824	6.347590088	6.849427661	0.008866967	0.07100737	NOT
DEFB108B	-0.696804072	5.943234995	6.846536763	0.008881327	0.071061513	NOT
RPS5	1.026893483	8.401463336	6.84600533	0.008883969	0.071061513	NOT
TMEM79	-0.667302446	6.302882043	6.841674162	0.008905534	0.071192972	NOT
CC2D2A	-0.740626963	6.149566204	6.838847645	0.008919636	0.071264656	NOT
MARCHF9	-0.861654856	5.665774653	6.835140604	0.008938166	0.071371614	NOT
PRR27	-0.753286656	6.018782963	6.827972823	0.008974106	0.071603378	NOT
PPP2R5D	-0.71364513	6.041365393	6.827276641	0.008977605	0.071603378	NOT
HSPH1	0.681704307	6.304440988	6.825418693	0.008986949	0.071603378	NOT
VPS50	-0.792864548	6.218108676	6.823679016	0.008995707	0.071603378	NOT
ARHGAP31	0.705365587	5.965478238	6.823655975	0.008995823	0.071603378	NOT
MESP1	-0.854477504	6.325193511	6.823194482	0.008998148	0.071603378	NOT
SHROOM3	-0.717103571	6.275563306	6.821360356	0.009007393	0.071635875	NOT
SETD6	-0.697844613	6.107258809	6.8178312	0.009025211	0.071736468	NOT
NRAS	0.655906946	6.041973356	6.814136212	0.009043904	0.071758064	NOT
RPL22	0.877306848	8.90678446	6.813474526	0.009047256	0.071758064	NOT
OR6B2	-0.846806655	5.683713493	6.811284849	0.009058356	0.071758064	NOT
GSTZ1	-0.745623622	5.795412248	6.810979168	0.009059907	0.071758064	NOT
EMC4	0.833739255	6.147717338	6.810923841	0.009060188	0.071758064	NOT
CARD14	-0.743752261	6.255738587	6.809872655	0.009065523	0.071758064	NOT
NIPAL2	-0.75205818	5.965068972	6.809529372	0.009067266	0.071758064	NOT
OR2B11	-0.756228781	5.856918011	6.809130268	0.009069293	0.071758064	NOT
UGT3A2	-0.848032538	5.810803042	6.807426963	0.009077948	0.071785621	NOT
TMEM259	0.716616573	6.885922483	6.799858418	0.00911651	0.072028618	NOT
RND3	0.79365011	7.031905806	6.798439623	0.009123758	0.072028618	NOT
GLIS1	-0.75741935	5.762560595	6.798343715	0.009124248	0.072028618	NOT
EGLN2	0.628150065	6.085673018	6.792103493	0.009156196	0.072221585	NOT
OR5A1	-0.735279788	5.950781431	6.791172833	0.00916097	0.072221585	NOT
PADI3	-0.771127001	5.959364367	6.790523315	0.009164304	0.072221585	NOT
COPS7B	-0.689829312	5.953198325	6.788409502	0.009175162	0.072266116	NOT
BSPRY	-0.775350845	5.720401218	6.78733506	0.009180686	0.07226861	NOT
COL5A3	0.960894076	6.743995937	6.784886073	0.00919329	0.0723268	NOT
TRAK1	0.761238442	6.253376544	6.779179418	0.009222728	0.072517291	NOT
GJB7	-0.639893932	6.293669821	6.769789727	0.009271376	0.072817505	NOT
TSR3	0.630585881	6.37905652	6.769035077	0.009275297	0.072817505	NOT
MOGAT3	-0.724509911	5.886279223	6.768774766	0.00927665	0.072817505	NOT
KRT8	1.339615664	7.714450602	6.767135264	0.009285176	0.07284323	NOT
SPIN2A	-0.690470748	6.169840477	6.762280403	0.009310471	0.073000401	NOT
PUM1	0.593436049	6.504667357	6.756385619	0.009341278	0.073200596	NOT
GPR180	-0.817597513	5.602822534	6.754169366	0.009352888	0.073250211	NOT
STAT5A	0.731946316	6.384152984	6.752152849	0.009363464	0.073291681	NOT
RP9	-0.782191873	5.860534041	6.750332167	0.009373023	0.073325151	NOT
TMEM184C	-0.724135503	6.067429571	6.747589056	0.009387445	0.073396598	NOT
EIF2S2	0.641185607	6.549492834	6.743995157	0.009406374	0.073503187	NOT
SLC36A2	-0.794676681	5.786339426	6.737713511	0.009439554	0.073720947	NOT
ZNF787	0.731797573	6.761980161	6.735705382	0.009450186	0.073750216	NOT
GOLGA6L2	-0.786875939	6.066387022	6.734454108	0.009456817	0.073750216	NOT
ZNF493	-0.798093391	5.937247713	6.732860206	0.009465271	0.073750216	NOT
GLRA2	-0.682292394	6.326865231	6.731994162	0.009469867	0.073750216	NOT
CHIC1	-0.670729439	6.185905676	6.731620465	0.009471851	0.073750216	NOT
PDIA3	0.626626792	7.47883477	6.730992524	0.009475186	0.073750216	NOT
RGL2	0.73678773	6.239436189	6.729497611	0.009483131	0.073770676	NOT
CCND1	0.770781926	6.744806367	6.726126451	0.009501071	0.073862124	NOT
ATP5IF1	0.618585088	6.771796638	6.723781077	0.009513573	0.073862124	NOT
HPRT1	0.647657003	6.006261718	6.723420059	0.009515498	0.073862124	NOT
B3GNT3	-0.772837677	5.707164282	6.723293237	0.009516175	0.073862124	NOT
GAA	0.588294159	6.401130983	6.721325002	0.009526682	0.07386502	NOT
PTPN2	0.68163929	6.064651123	6.721229399	0.009527193	0.07386502	NOT
PTPRK	0.589089868	6.306423155	6.718702289	0.009540702	0.073925106	NOT
USP36	0.76216044	6.384762366	6.717787629	0.009545597	0.073925106	NOT
CREG2	-0.809517679	5.687600678	6.699906362	0.009641797	0.07462848	NOT
ATP5ME	0.682129766	7.083635803	6.697049123	0.009657261	0.074706505	NOT
STK31	-0.771928367	5.703960595	6.69477979	0.009669561	0.074759983	NOT
ATP5MC3	0.707739133	6.961529145	6.692373075	0.009682623	0.07481929	NOT
VAPB	-0.70920008	6.034617846	6.68890087	0.0097015	0.074923438	NOT
COPS9	0.603041377	6.957215458	6.683705923	0.009729813	0.075100303	NOT
SRRM2	0.866514907	8.200027888	6.672860816	0.009789193	0.075516633	NOT
TUBB	0.700328557	6.87527569	6.668485034	0.009813257	0.075660211	NOT
TMEM63A	-0.62921705	6.320004455	6.667155824	0.009820579	0.07567462	NOT
ATP5MC2	1.071227156	8.268817949	6.665514011	0.00982963	0.07568778	NOT
CLDND1	-0.865950201	6.318464711	6.662267391	0.009847554	0.07568778	NOT
CAVIN2	0.859501232	5.92195661	6.661833975	0.009849949	0.07568778	NOT
RPL39L	-0.595253872	6.317953682	6.660058824	0.009859766	0.07568778	NOT
SRSF10	0.784442511	6.938630515	6.659741154	0.009861524	0.07568778	NOT
POLR1H	-0.821370469	5.582705747	6.658254236	0.009869756	0.07568778	NOT
MSANTD2	-0.800130253	6.187384112	6.657863911	0.009871918	0.07568778	NOT
SLC4A5	-0.85204895	6.065456038	6.657847468	0.009872009	0.07568778	NOT
SLC6A6	0.950164309	7.008576014	6.657080963	0.009876257	0.07568778	NOT
FAM71C	-0.715779614	5.939752727	6.656978504	0.009876824	0.07568778	NOT
NOCT	0.58803773	6.279963391	6.655474125	0.009885167	0.075709901	NOT
PPP2R3B	-0.669878641	5.992491172	6.64959902	0.009917814	0.07591805	NOT
KCNIP1	-0.95872141	6.114345997	6.646818824	0.009933302	0.075994689	NOT
SOX8	-0.697636921	5.910074534	6.642527547	0.009957257	0.076079867	NOT
SH3GL2	-0.724758374	5.82529035	6.64240503	0.009957941	0.076079867	NOT
BTG4	-0.70962467	5.863649959	6.641879024	0.009960882	0.076079867	NOT
MTDH	0.604559975	6.524974892	6.637698509	0.009984284	0.076216662	NOT
ERCC1	0.634868737	6.035770703	6.625938107	0.010050419	0.076679341	NOT
SP100	0.658672074	6.466106975	6.618166194	0.010094372	0.076931806	NOT
PEBP1	0.695102873	6.976915324	6.617908922	0.01009583	0.076931806	NOT
ASAH1	0.847392324	6.612038646	6.617148693	0.010100141	0.076931806	NOT
PEA15	0.647384738	6.992010897	6.614788469	0.010113535	0.076991575	NOT
TSC22D4	0.637374959	6.095421473	6.610029927	0.010140596	0.077155256	NOT
H1-5	0.677129007	5.889908067	6.608724876	0.01014803	0.077169514	NOT
ITGA10	-0.812102318	6.165655577	6.596961869	0.010215293	0.077638464	NOT
RPS11	0.976989591	8.991025679	6.595301566	0.010224824	0.077668364	NOT
CSF2	-0.767796246	5.961412799	6.590463902	0.010252645	0.077837095	NOT
SOX17	0.95982268	6.464769307	6.586198666	0.010277239	0.07798115	NOT
ZNF276	0.563779251	6.358879183	6.580111654	0.010312442	0.078205506	NOT
PPP1CB	0.766467775	8.543481352	6.574295196	0.010346196	0.078418632	NOT
STRC	-0.697752623	6.063973848	6.567797257	0.010384039	0.078662499	NOT
ADGRL4	0.774072319	6.036009639	6.562238027	0.010416528	0.078865562	NOT
IFNA4	-0.738006856	5.983003076	6.549659418	0.010490424	0.079381735	NOT
YAE1	-0.951340825	6.062951297	6.539432651	0.010550899	0.079795847	NOT
BPHL	-0.801074655	5.609860716	6.537539304	0.010562135	0.079837312	NOT
RAVER2	-0.684459124	5.928547831	6.516548538	0.010687522	0.080590184	NOT
MS4A6E	-0.822269641	5.975223785	6.516256932	0.010689274	0.080590184	NOT
S1PR3	0.910040945	6.79277128	6.51605997	0.010690458	0.080590184	NOT
FOXE1	-0.732086902	6.034134364	6.515189432	0.010695693	0.080590184	NOT
EHD1	0.62953028	7.049567304	6.515163655	0.010695848	0.080590184	NOT
GNB1	0.719128922	7.152973133	6.514108638	0.010702195	0.080590184	NOT
SGMS2	0.62146736	6.291019992	6.513132163	0.010708073	0.080590184	NOT
ANP32E	-0.754276125	6.092364326	6.513039668	0.01070863	0.080590184	NOT
PDPN	0.879852184	6.069511848	6.512148233	0.010714	0.080590184	NOT
HNRNPA2B1	0.780292291	8.793405411	6.507983782	0.010739121	0.080735382	NOT
METTL8	-0.739850679	5.758929022	6.504124634	0.010762454	0.08086699	NOT
PSTK	-0.655390874	6.002494355	6.503145254	0.010768383	0.080867762	NOT
ZNF821	-0.874669114	6.046403504	6.501887047	0.010776006	0.080881241	NOT
MED16	-0.704406423	6.033778879	6.497964582	0.010799806	0.081016058	NOT
PIGU	-0.838201383	5.876158995	6.493173264	0.010828951	0.081162591	NOT
RPL10A	1.006809628	8.39917939	6.492830962	0.010831036	0.081162591	NOT
CLEC4E	0.881950869	6.194283471	6.484119927	0.010884241	0.08151727	NOT
DHX15	0.676783406	6.346241958	6.476516634	0.0109309	0.081822561	NOT
C5orf15	0.605217955	6.666595505	6.475357944	0.010938028	0.081831783	NOT
AMPD3	-0.711826514	5.890081243	6.470450511	0.010968272	0.081974458	NOT
LIMD2	0.591859118	6.234897289	6.470346808	0.010968913	0.081974458	NOT
AGXT2	-0.721642686	5.804139411	6.465941666	0.010996136	0.082089809	NOT
DNASE1L2	-0.722365959	5.874059443	6.465533177	0.010998664	0.082089809	NOT
CACNB2	-0.709242898	5.984013087	6.464979211	0.011002093	0.082089809	NOT
HMGCLL1	-0.693948702	6.639665853	6.454126638	0.011069494	0.082548329	NOT
FGR	0.752111377	6.220549928	6.446241568	0.011118731	0.082870972	NOT
ACTR2	0.70831493	6.894939502	6.441023603	0.011151437	0.083028756	NOT
PPIP5K1	-0.676698025	6.180108565	6.44095524	0.011151866	0.083028756	NOT
VDAC2	0.721666834	6.976890182	6.438324192	0.011168396	0.083107236	NOT
CHPF	0.787062742	6.550955289	6.436808543	0.011177929	0.083133602	NOT
TJAP1	-0.686976937	6.01939646	6.43449637	0.011192489	0.0831973	NOT
TMEM239	-0.946143531	5.640140726	6.428451699	0.011230644	0.083436228	NOT
NUP58	0.608515539	6.169145209	6.42683418	0.011240876	0.083467567	NOT
PTPRA	0.590854123	6.198200699	6.424133853	0.01125798	0.083524964	NOT
PITPNA	0.608355544	6.308815821	6.423089833	0.0112646	0.083524964	NOT
FAM111B	-0.742891536	5.739036297	6.42276487	0.011266662	0.083524964	NOT
NDUFB6	0.629188332	7.057479531	6.420591168	0.01128046	0.08358261	NOT
POLR2E	0.592520265	6.595683666	6.41508087	0.011315517	0.083797626	NOT
C8A	-0.743388569	5.78400112	6.410809715	0.011342768	0.083899405	NOT
GBP6	-0.735065442	5.84298596	6.409337781	0.011352175	0.083899405	NOT
DNAJC1	0.644185943	6.310441917	6.408964965	0.011354558	0.083899405	NOT
PDS5A	0.593413273	6.445748137	6.408333926	0.011358595	0.083899405	NOT
TRA2B	0.693467292	6.929123764	6.40819418	0.011359489	0.083899405	NOT
TSPAN16	-0.885297138	5.91879983	6.402775506	0.01139421	0.084062171	NOT
CCNY	0.660986786	6.390128213	6.402645203	0.011395046	0.084062171	NOT
RPS8	1.02078278	8.627923334	6.401920561	0.011399698	0.084062171	NOT
ENPP7	-0.653855715	6.025615528	6.39517099	0.011443121	0.084337562	NOT
ANKRD49	-0.709301269	5.823827306	6.392909419	0.011457708	0.084365962	NOT
CTC1	-0.64451445	6.217943908	6.392688828	0.011459132	0.084365962	NOT
CNOT2	0.587150028	6.556745377	6.389204884	0.011481645	0.084486885	NOT
ITPR2	0.602218236	6.113398488	6.384737008	0.011510582	0.084618247	NOT
RILP	-0.710317595	6.028736406	6.384565911	0.011511691	0.084618247	NOT
TRIM72	-0.653283822	6.019560454	6.380208954	0.011539984	0.084781315	NOT
LCE3C	-0.656251683	6.062948498	6.377931661	0.011554801	0.084845255	NOT
ZNF561	-0.816628988	6.182108016	6.371302909	0.011598041	0.085032162	NOT
KCNJ9	-0.712183248	6.771230134	6.37065716	0.011602262	0.085032162	NOT
ARHGAP40	-0.617618129	6.142055326	6.370619357	0.011602509	0.085032162	NOT
PLCL2	-0.793186406	5.649293112	6.368969724	0.0116133	0.085032162	NOT
NID1	0.784562471	6.884693721	6.368525834	0.011616206	0.085032162	NOT
OST4	0.783205363	7.316801246	6.367530551	0.011622723	0.085032162	NOT
HSD17B1	-0.708792747	5.871271535	6.367466018	0.011623145	0.085032162	NOT
CCNT1	0.602692415	6.246361896	6.363484925	0.011649252	0.08517825	NOT
CAMK2D	0.660920831	6.97538137	6.361312285	0.011663525	0.085237703	NOT
NME1	0.719130978	6.039304357	6.356659133	0.011694153	0.085416558	NOT
HBA1	0.871735697	6.564374536	6.354056708	0.011711319	0.085496944	NOT
AMFR	0.551043422	6.315691657	6.350974299	0.011731685	0.085530424	NOT
NAA50	0.615391289	6.072337331	6.349716658	0.011740005	0.085530424	NOT
AKAP6	-0.665582159	6.325532375	6.349709778	0.01174005	0.085530424	NOT
IFT80	-0.698488465	5.872371092	6.349445518	0.011741799	0.085530424	NOT
PRELID1	0.65023035	6.71512634	6.348366196	0.011748945	0.085530424	NOT
IRF8	0.723115377	5.713743054	6.347771645	0.011752884	0.085530424	NOT
OR1D5	-0.732464867	5.753940549	6.344690208	0.011773317	0.08563422	NOT
ZNF324	-0.727529866	6.149475872	6.342672849	0.011786714	0.085686755	NOT
TAF5L	-0.664922152	5.956075309	6.340683667	0.011799939	0.085737988	NOT
DAB1	-0.857306705	5.983676972	6.33964396	0.011806858	0.085743366	NOT
CARS1	0.574552422	6.299097651	6.337937553	0.011818222	0.085781007	NOT
EML3	0.547328394	6.673505513	6.336171601	0.011829995	0.085821571	NOT
CRIM1	0.752866915	7.930878802	6.32913113	0.011877049	0.086117914	NOT
ZNF254	-0.683680019	5.888323241	6.325385342	0.011902162	0.086254938	NOT
ART4	-0.737918534	5.742227501	6.322694933	0.011920233	0.086340812	NOT
TOP3B	-0.731927959	5.775397026	6.319174822	0.01194392	0.086436965	NOT
H3C2	0.686863922	6.228417067	6.318871252	0.011945965	0.086436965	NOT
PGM3	0.654207433	6.182459916	6.316490466	0.011962015	0.086507997	NOT
S100A16	0.56603352	6.765649243	6.312236693	0.011990748	0.086670622	NOT
TANC1	0.580944636	6.394762521	6.309525606	0.012009097	0.086758067	NOT
STK24	0.60274722	6.827319214	6.304506805	0.012043141	0.086955305	NOT
OR13C9	-0.694021624	5.914350753	6.303654885	0.01204893	0.086955305	NOT
SCYL1	0.544625468	6.508434531	6.300240343	0.01207216	0.087075178	NOT
ECRG4	-0.73934663	6.323603823	6.299370015	0.012078089	0.087075178	NOT
CYB5RL	-0.754392052	6.281330511	6.293686574	0.012116877	0.087309458	NOT
OR10H2	-0.728470647	5.760035672	6.290381189	0.012139494	0.087401597	NOT
ATOH8	-0.726748255	6.149045	6.289977457	0.01214226	0.087401597	NOT
DENND11	-0.700812348	6.352434641	6.287987224	0.012155902	0.087454436	NOT
ENTPD2	-0.793837877	6.214673359	6.281691783	0.012199159	0.087720168	NOT
ISG20	0.678266986	6.052248171	6.275855873	0.012239399	0.087963947	NOT
PLAUR	0.682763576	5.816215177	6.273185896	0.012257855	0.088050989	NOT
ONECUT2	-0.708855963	6.006857966	6.266288716	0.012305663	0.088348676	NOT
ZC3H3	-0.668922168	6.216688798	6.264674051	0.012316883	0.088383505	NOT
LDHD	-0.742611023	5.712557093	6.263038277	0.01232826	0.088419427	NOT
SGCD	-0.67672712	6.309325902	6.260358547	0.012346921	0.088507528	NOT
NXN	0.648719131	6.346110216	6.255272722	0.012382418	0.08871616	NOT
TMPRSS7	-0.733037665	5.734511082	6.252151246	0.012404257	0.088826769	NOT
DEFB127	-0.731463776	6.333569744	6.246775565	0.012441959	0.089012261	NOT
MED14	-0.623667914	6.067567788	6.246629136	0.012442988	0.089012261	NOT
BAG3	0.672249305	6.817286364	6.245035753	0.012454187	0.089046473	NOT
OAT	0.603584388	6.834776697	6.242057083	0.012475149	0.089127069	NOT
GJA1	0.652469241	6.775395975	6.241559452	0.012478655	0.089127069	NOT
UNC13A	-0.675723826	5.904968468	6.240698092	0.012484726	0.089127069	NOT
PLEKHO1	0.695568457	6.740625736	6.238189412	0.012502423	0.089207518	NOT
PGAP6	-0.650840726	6.002421246	6.235664039	0.012520264	0.089245736	NOT
PF4	-0.658899446	6.080478849	6.234861043	0.012525942	0.089245736	NOT
SCARB2	0.596050521	6.82711875	6.234701428	0.012527071	0.089245736	NOT
ZNF230	-0.673997525	5.913368139	6.233131259	0.012538183	0.089274661	NOT
ITGB5	0.764566078	7.316958852	6.231362419	0.012550714	0.089274661	NOT
FAM219A	-0.69464669	6.099626653	6.230879643	0.012554136	0.089274661	NOT
STK16	0.574912483	6.221859347	6.230495079	0.012556862	0.089274661	NOT
KRT6A	-0.709613218	5.938066097	6.227397354	0.012578849	0.089385182	NOT
TACR1	-0.834711309	5.907273286	6.223596043	0.012605882	0.089485256	NOT
RUNDC3A	-0.675122937	5.906269934	6.223447434	0.01260694	0.089485256	NOT
NFKBIZ	0.913958714	7.450760338	6.222698298	0.012612276	0.089485256	NOT
PCED1A	0.817946173	6.1461066	6.219484222	0.012635192	0.089596756	NOT
SMG7	0.57696372	6.187164476	6.218684144	0.012640903	0.089596756	NOT
MANSC4	-0.623034104	6.188109667	6.216432691	0.012656988	0.089664974	NOT
KTN1	0.617175414	7.036323618	6.214657596	0.012669685	0.08970913	NOT
NRCAM	-0.719234004	5.769596539	6.211780955	0.01269029	0.089805311	NOT
PVALEF	-0.643905421	6.003024386	6.210955078	0.012696211	0.089805311	NOT
LRRC74A	-0.74221219	5.711742516	6.207383148	0.012721856	0.089928831	NOT
DBI	0.542570745	6.68321216	6.206718429	0.012726634	0.089928831	NOT
DLGAP3	-0.87384065	5.863110403	6.205792102	0.012733296	0.089930115	NOT
WFDC2	-0.843299678	5.826363398	6.199108626	0.012781467	0.090224412	NOT
ACSM2A	-0.72777937	5.738788039	6.197186081	0.012795358	0.090228045	NOT
SUV39H1	-0.735439793	5.722499728	6.196419201	0.012800903	0.090228045	NOT
PRTG	-0.686262242	5.941378649	6.196338678	0.012801486	0.090228045	NOT
TSLP	-0.791318647	5.892782379	6.193594616	0.01282135	0.090322179	NOT
THUMPD2	0.560556316	6.374546956	6.191479234	0.012836684	0.090384326	NOT
CLCN6	-0.810295941	5.96832188	6.187965468	0.012862198	0.090518042	NOT
SPOP	-0.838547558	6.827258933	6.182571809	0.012901462	0.090748349	NOT
ERO1A	0.624828881	6.679930732	6.180477349	0.012916743	0.090809804	NOT
SLC26A9	-0.704381594	5.801359008	6.177444679	0.012938901	0.090903904	NOT
BSN	-0.735614706	5.715084447	6.176853084	0.012943228	0.090903904	NOT
CHAMP1	-0.670852176	6.173212798	6.170404219	0.012990492	0.09112221	NOT
TRIM69	-0.75887122	5.818431617	6.170017647	0.012993331	0.09112221	NOT
CALD1	0.975232729	9.005284512	6.169925401	0.012994009	0.09112221	NOT
OTOA	-0.6505844	6.010514503	6.162852018	0.013046069	0.091441085	NOT
FGL1	-0.733935719	5.717008662	6.161193814	0.013058305	0.091480642	NOT
SBSPON	-0.717427078	6.910687617	6.15555333	0.013100013	0.091707061	NOT
FNDC11	-0.759036839	6.009142091	6.155036565	0.013103841	0.091707061	NOT
UFD1	0.603294343	6.690760736	6.151677366	0.013128753	0.091835095	NOT
CXCL5	-0.71520744	5.762594782	6.149701805	0.013143426	0.091880111	NOT
OR2H2	-0.68486543	5.851593951	6.149028724	0.013148429	0.091880111	NOT
SLCO1B3	-0.854147083	5.623229709	6.143958966	0.013186177	0.092060976	NOT
MAP3K19	-0.73655237	5.71645684	6.143770944	0.013187579	0.092060976	NOT
ATP2B3	-0.735318225	6.038727881	6.139930598	0.01321625	0.092183834	NOT
FANCE	-0.64262546	5.9854405	6.139634534	0.013218463	0.092183834	NOT
PSEN1	0.57945786	6.153366302	6.137453734	0.013234776	0.092251239	NOT
CELA3A	-0.680125972	5.982893157	6.134255285	0.013258738	0.092325541	NOT
GLUL	1.00023027	7.802653649	6.134254922	0.013258741	0.092325541	NOT
KCNB1	-1.236384166	6.57623447	6.132560241	0.013271455	0.09236773	NOT
EBNA1BP2	0.648958108	6.436900063	6.13145954	0.01327972	0.092378923	NOT
SAAL1	0.640244396	6.33622315	6.124813759	0.013329733	0.092679573	NOT
CCL7	-0.689413736	5.900115946	6.123943641	0.013336295	0.092679573	NOT
KRT18	-0.587378073	7.224535111	6.11977051	0.013367815	0.092852123	NOT
POTEG	-0.602462935	6.112444171	6.118846003	0.013374809	0.092854224	NOT
[truncated: 11,879 more rows]
